# Supplementary material for: Failure and multiple failure for disease modifying antirheumatic drugs in rheumatoid arthritis: Real-life evidence from a tertiary referral center in Italy
Source: PLoS One. 2023 Feb 2;18(2):e0281213. doi: 10.1371/journal.pone.0281213 (PMC9894489; doi:10.1371/journal.pone.0281213)
Supplement: S1 Data — (XLSX) [file pone.0281213.s001.xlsx]

## Sheet: Foglio1
AGE	SEX	ONSET	DIAGNOSIS	EARLY_ARTHRITIS	DISEASE DURATION	SMOKE	THYREOPATHY	RF	ACPA	SERONEGATIVE	extra-art_MANIF	autoimm_DISEASE	COMORBIDITIES	HYPERTENSION	N_DMARDS	MTX	LEF	HCQ	SSZ	CYA	N_FAILURE_INEFF_csDMARDS	FAILURE_0+csDMARDs	MULTIFAILURE_csDMARDS	D2T	N_BIOLOGICS	INFLIXIMAB	ADALIMUMAB	ETANERCEPT	RITUXIMAB	ABATACEPT	GOLIMUMAB	TOCILIZUMAB	CERTOLIZUMAB	N_FAILURE_BIO_INEFF	SWITCH 2 bDMARD-IR	SWAP 2 bDMARD-IR	SWITCH 1 bDMARD-IR	SWAP 1 bDMARD-IR	FAILURE_o_+BIO	multifailure_BIO	N_DMARDs_FAILURE_ineff	MULTIFAILURE_DMARDS	CDAI	DAS28	PDN	PDN DOSE	MTX DOSE	OBSERVATION PERIOD
61	1	2007	2008	0	11	0	0	0	0	1	8	0	1, 4	1	2	1	0	1	0	0	0	0	0	0	1	0	0	1	0	0	0	0	0	0					0	0	0	0	14	1.4652	0		15	10
67	1	2012	2012	0	7	0	0	1	0	0	1.2	12	1	1	1	0	0	0	1	0	0	0	0	0	0	0	0	0	0	0	0	0	0	0					0	0	0	0	15	1.90516	0			10
63	0	1996	1996	0	23	0	0	1	1	0	0	0	1, 5	1	1	1	0	0	0	0	0	0	0	0	0	0	0	0	0	0	0	0	0	0					0	0	0	0	2	1.93546	0			8
31	1	2005	2007	0	12	1	0	0	0	1	0	0	0	0	2	2.6	0	2.6	0	0	0	0	0	0	2	0	0	2.1	1	0	0	0	0	1				1	1	0	1	0	36	2.30316	0		15	10
70	0	2006	2006	0	13		0	1	1	0	0	16	1, 2, 6	1	4	1	0	2.6	2.1	2.2	1	1	0	0	1	0	0	1	0	0	0	0	0	0					0	0	1	0	20	2.30316	0		15	10
72	0	2000	2000	0	19	0	1	0	0	1	0	0	1, 5, 12, 10	1	2	2.1	0	2.1	0	0	1	1	0	0	1	0	0	2.2	0	0	0	0	0	0					0	0	1	0	20	2.30316	0			10
63	0	2012	2013	0	6	0	1	1	1	0	1.2, 9	0	1, 8.2, 5, 7.1	1	2	2.2	0	2.1	0	0	2	1	1	0	1	0	0	1	0	0	0	0	0	0					0	0	2	1	20	2.30316	0		15	10
41	0	2008	2008	0	11	0	0	0	1	0	1.2, 9	9	1, 10	1	2	1	0	0	2.1	0	1	1	0	0	1	0	1	0	0	0	0	0	0	0					0	0	1	0	20	2.30316	0		15	10
46	0	2004	2004	0	15	0	1	0	0	1	0	0	0	0	3	2.1	0	2.2	1	0	1	1	0	0	1	0	1	0	0	0	0	0	0	0					0	0	1	0	20	2.30316	0		15	10
72	0	1981	1981	0	38		0	1	0	0	1.2	0	3, 11	0	1	1	0	0	0	0	0	0	0	0	2	0	2.1	0	0	0	0	0	0	1			1		1	0	1	0	20	2.30316	0			10
65	0	1995	1995	0	24	0	0	0	0	1	0	9	3, 9	0	1	2.6	0	0	0	0	0	0	0	0	1	0	0	2.6	0	0	0	0	0	0					0	0	0	0	20	2.30316	0			4
29	1	2007	2007	0	12	0	0	0	0	1	6.2, 10	0	8	0	1	0	0	2.6	0	0	0	0	0	0	0	0	0	0	0	0	0	0	0	0					0	0	0	0	20	2.30316	0			10
79	0	1980	1980	0	39	0	0	1	1	0	3.2	0	1, 3, 4, 6, 8.1	1	2	2.3	0	2.6	0	0	0	0	0	0	0	0	0	0	0	0	0	0	0	0					0	0	0	0	20	2.30316	0			4
77	0	2013	2013	0	6	0	0	1	1	0	2.1	0	1, 3, 12	1	2	2.3	0	2.6	0	0	0	0	0	0	1	0	2.3	0	0	0	0	0	0	0					0	0	0	0	20	2.30316	0			10
30	0	2014	2015	0	4	0	0	0	0	1	0	16	4	0	2	1	0	1	0	0	0	0	0	0	0	0	0	0	0	0	0	0	0	0					0	0	0	0	20	2.30316	0			10
81	0	2004	2004	0	15	0	0	1	1	0	1.2	9	0	0	2	2.3	0	0	1	0	0	0	0	0	0	0	0	0	0	0	0	0	0	0					0	0	0	0	15	2.66661	0			10
63	0	2000	2000	0	19	1	0	0	0	1	0	0	1, 10	1	1	1	0	0	0	0	0	0	0	0	1	0	1	0	0	0	0	0	0	0					0	0	0	0	6	2.70067	0		15	10
66	0	2005	2007	0	12		1	1	1	0	0	0	0	0	1	0	0	1	0	0	0	0	0	0	1	0	0	0	2.4	0	0	0	0	0					0	0	0	0	0	2.70067	0			10
61	0	2004	2005	0	14	0	1	1	1	0	0	0	0	0	2	1	0	2.1	0	0	1	1	0	0	1	0	0	2.6	0	0	0	0	0	0					0	0	1	0	0	2.70067	0			8
66	1	2012	2013	0	6	0	0	1	1	0	1.4, 7	0	3, 4, 10	0	1	0	0	0	1	0	0	0	0	0	1	0	0	1	0	0	0	0	0	0					0	0	0	0	0	2.70067	0		15	5
64	0	1996	1996	0	23	1	0	1	1	0	0	0	1, 8.2	1	1	2.1	0	0	0	0	1	1	0	0	1	0	0	0	0	1	0	0	0	0					0	0	1	0	0	2.70067	0		15	6
46	0	2007	2011	0	8	0	1	1	1	0	6.1	9	7.1	0	3	0	2.3	2.3	1	0	0	0	0	0	2	0	2.1	1	0	0	0	0	0	1			1		1	0	1	0	0	2.70067	0		15	6
45	1	2012	2012	0	7		0	0	0	1	0	0	0	0	1	0	0	2.2	0	0	0	0	0	0	0	0	0	0	0	0	0	0	0	0					0	0	0	0	0	2.70067	0		10	10
89	0	2006	2006	0	13	0	0	1	1	0	2.1	0	3, 7.1, 13	0	2	2.1	0	2.6	0	0	1	1	0	0	0	0	0	0	0	0	0	0	0	0					0	0	1	0	0	2.70067	0		10	10
85	0	2012	2012	0	7	0	0	1	1	0	0	0	1, 3, 4	1	1	0	0	1	0	0	0	0	0	0	0	0	0	0	0	0	0	0	0	0					0	0	0	0	0	2.70067	0		10	10
56	0	2010	2012	0	7	1	0	1	1	0	0	0	4	0	2	1	0	1	0	0	0	0	0	0	0	0	0	0	0	0	0	0	0	0					0	0	0	0	0	2.70067	0		10	10
71	0	2011	2011	0	8		0	1	1	0	0	0	1, 3	1	1	2.6	0	0	0	0	0	0	0	0	0	0	0	0	0	0	0	0	0	0					0	0	0	0	0	2.70067	0		10	10
63	0	2004	2006	0	13	0	0	1	1	0	0	0	7.1, 9	0	0	0	0	0	0	0	0	0	0	0	1	0	0	1	0	0	0	0	0	0					0	0	0	0	7	2.90595	0		15	10
63	0	2007	2008	0	11	1	0	0	0	1	1.2, 2.1, 8	0	1, 5, 6	1	3	1	0	0	2.3	2.3	0	0	0	1	4	0	2.1	2.1	0	0	0	2.3	2.1	3		1			1	1	3	1	7	2.90595	0		10	10
32	0	2000	2000	0	19	0	0	1	1	0	9.2	0	1, 5	1	2	1	0	0	1	0	0	0	0	1	3	0	2.1	2.1	1	0	0	0	0	1			1	1	1	0	1	0	13	2.94661	0		15	2
26	0	2006	2006	0	13	0	0	1	1	0	1.2, 8	0	4	0	2	2.5	0	2.2	0	0	0	0	0	0	1	0	0	0	0	0	0	1	0	0					0	0	0	0	8	3.02193	0		7.5	10
50	0	2005	2007	0	12	0	1	0	0	1	0	0	1, 11	1	4	2.3	0	1	2.2	2.2	0	0	0	1	6	0	2.1	2.1	0	2.1	2.1	1	2.1	4		1			1	1	4	1	2	3.02899	0		7.5	10
77	1	1997	1998	0	21	0	0	0	0	1	3.2, 1.2	0	5	0	1	0	0	1	0	0	0	0	0	0	1	0	0	1	0	0	0	0	0	0					0	0	0	0	5	3.06464	0		15	10
66	0	2008	2009	0	10		1	1	1	0	6.1, 8	0	1, 2, 5, 10	1	3	1	0	2.1	0	2.3	1	1	0	1	3	0	2.2	2.1	0	2.2	0	0	0	1				1	1	0	2	1	1	3.06464	0		7.5	2
75	1	2004	2006	0	13		0	1	1	0	0	0	1	1	1	2.6	0	0	0	0	0	0	0	0	2	0	1	2.1	0	0	0	0	0	1			1		1	0	1	0	1	3.06464	0		15	10
54	0	1991	2006	0	13	0	1	1	1	0	9	0	1, 3, 10	1	1	1	0	0	0	0	0	0	0	0	1	0	0	1	0	0	0	0	0	0					0	0	0	0	1	3.06464	0		15	10
71	0	2002	2002	0	17		0	0	0	1	0	0	1, 4	1	1	1	0	0	0	0	0	0	0	0	1	0	1	0	0	0	0	0	0	0					0	0	0	0	1	3.06464	0		15	10
38	0	2007	2007	0	12	1	0	1	1	0	2.1, 10	0	0	0	1	0	0	2.3	0	0	0	0	0	0	1	0	1	0	0	0	0	0	0	0					0	0	0	0	1	3.06464	0		15	6
71	0	2000	2002	0	17	1	1	0	0	1	2.1	0	1	1	1	1	0	0	0	0	0	0	0	0	1	0	0	1	0	0	0	0	0	0					0	0	0	0	1	3.06464	0		15	10
78	1	2012	2012	0	7	0	0	1	0	0	1.2, 1.3	0	1	1	3	2.1	0	2.6	2.3	0	1	1	0	0	0	0	0	0	0	0	0	0	0	0					0	0	1	0	1	3.06464	0		7.5	6
59	0	2007	2007	0	12		0	1	1	0	0	0	5, 12	0	2	0	0	2.3	0	2.6	0	0	0	0	0	0	0	0	0	0	0	0	0	0					0	0	0	0	1	3.06464	0		7.5	7
80	1	2011	2011	0	8	0	0	1	0	0	1.4	0	1	1	2	2.1	0	1	0	0	1	1	0	0	0	0	0	0	0	0	0	0	0	0					0	0	1	0	1	3.06464	0		10	10
68	0	2016	2017	1	2	0	0	1	0	0	1.2	0	1, 2, 3	1	2	1	0	1	0	0	0	0	0	0	0	0	0	0	0	0	0	0	0	0					0	0	0	0	1	3.06464	0		10	6
62	0	2010	2010	0	9		0	0	0	1	6.1	16	11, 12	0	1	2.1	0	0	0	0	1	1	0	0	0	0	0	0	0	0	0	0	0	0					0	0	1	0	1	3.06464	0			10
57	1	2015	2016	0	3	1	0	1	1	0	0	0	1	1	1	2.3	0	0	0	0	0	0	0	0	1	0	2.6	0	0	0	0	0	0	0					0	0	0	0	16	3.07701	0			10
62	0	2010	2010	0	9	0	0	1	1	0	0	0	0	0	1	1	0	0	0	0	0	0	0	0	1	0	0	2.6	0	0	0	0	0	0					0	0	0	0	0	3.07701	0			10
55	1	2014	2015	0	4	0	0	0	1	0	0	0	0	0	2	2.1	0	0	1	0	1	1	0	0	1	0	0	1	0	0	0	0	0	0					0	0	1	0	0	3.07701	0		15	5
67	0	2012	2012	0	7	0	1	1	1	0	0	3, 7	4, 5, 6	0	1	0	0	2.6	0	0	0	0	0	1	3	0	2.1	2.1	0	0	0	0	2.6	2	1				1	1	2	1	0	3.07701	0			5
73	0	2007	2009	0	10	0	0	1	1	0	1.2, 1.3, 6.1	0	3, 4, 10, 11	0	1	1	0	0	0	0	0	0	0	0	1	0	0	1	0	0	0	0	0	0					0	0	0	0	0	3.07701	0		15	10
46	0	2008	2008	0	11	0	1	1	1	0	0	8	4, 7.1	0	4	1	0	2.1	2.1	2.3	2	1	1	0	2	0	0	2.1	0	1	0	0	0	1				1	1	0	3	1	0	3.07701	0		15	10
72	0	2000	2000	0	19	0	0	1	1	0	0	0	1, 3	1	2	2.3	0	0	1	0	0	0	0	0	0	0	0	0	0	0	0	0	0	0					0	0	0	0	0	3.07701	0			10
66	1	2004	2004	0	15	0	0	1	0	0	0	12	1	1	1	0	1	0	0	0	0	0	0	0	0	0	0	0	0	0	0	0	0	0					0	0	0	0	0	3.07701	0			10
65	1	1993	1993	0	26	0	0	0	0	1	0	0	1	1	1	0	0	2.6	0	0	0	0	0	0	0	0	0	0	0	0	0	0	0	0					0	0	0	0	0	3.07701	0			4
48	0	2013	2014	0	5	0	1	1	0	0	6.1, 10, 1.2	5	1, 10	1	4	1	0	1	2.1	2.5	1	1	0	0	1	0	0	1	0	0	0	0	0	0					0	0	1	0	15	3.18212	0		15	10
48	0	2009	2010	0	9	1	0	1	1	0	0	0	0	0	2	2.3	1	0	0	0	0	0	0	1	3	0	2.2	2.1	1	0	0	0	0	1			1		1	0	1	0	7	3.18212	0		15	10
66	1	2006	2006	0	13	0	0	1	1	0	0	0	1	1	2	0	0	2.6	0	1	0	0	0	0	2	0	0	2.1	0	0	1	0	0	1			1		1	0	1	0	7	3.18212	0		15	9
82	0	2003	2003	0	16		0	0	0	1	2.1, 1.2, 8	0	3,4, 6, 9	0	2	1	0	1	0	0	0	0	0	0	2	0	1	2.1	0	0	0	0	0	1			1		1	0	1	0	7	3.18212	0		15	10
63	0	2004	2005	0	14		1	0	0	1	0	0	1, 10	1	2	1	0	0	1	0	0	0	0	0	2	0	1	2.1	0	0	0	0	0	1			1		1	0	1	0	7	3.18212	0		15	10
75	0	2008	2010	0	9	1	0	1	1	0	2.2, 3.2	0	1, 3	1	2	0	0	2.1	2.1	0	2	1	1	0	2	0	0	0	0	0	0	2.2	0	0					0	0	2	1	7	3.18212	0			6
61	1	1999	1999	0	20	1	0	0	0	1	3.2	1	1, 8.1, 9	1	2	1	0	2.3	0	0	0	0	0	0	1	0	1	0	0	0	0	0	0	0					0	0	0	0	7	3.18212	0		15	10
88	1	2013	2013	0	6	0	0	1	1	0	1.2	0	1	1	2	2.6	0	2.6	0	0	0	0	0	0	0	0	0	0	0	0	0	0	0	0					0	0	0	0	7	3.18212	0			10
68	1	2000	2010	0	9	0	0	0	0	1	1.2	9, 12	1	1	2	2.1	0	2.1	0	0	2	1	1	0	0	0	0	0	0	0	0	0	0	0					0	0	2	1	7	3.18212	0			10
79	1	2016	2017	1	2		0	1	1	0	3.2	0	1	1	2	2.3	0	2.6	0	0	0	0	0	0	0	0	0	0	0	0	0	0	0	0					0	0	0	0	7	3.18212	0			10
65	0	2016	2017	1	2	0	0	0	0	1	0	0	3	0	2	0	0	2.3	2.3	0	0	0	0	0	0	0	0	0	0	0	0	0	0	0					0	0	0	0	7	3.18212	0			10
75	0	2001	2003	0	16	0	1	0	0	1	6.1, 8	16	3, 4, 13	0	3	2.3	0	2.1	0	1	1	1	0	0	0	0	0	0	0	0	0	0	0	0					0	0	1	0	7	3.18212	0			10
31	0	2007	2007	0	12		0	0	0	1	0	9	7.1	0	2	2.6	0	0	2.3	0	0	0	0	0	0	0	0	0	0	0	0	0	0	0					0	0	0	0	7	3.18212	0			10
67	0	2000	2000	0	19	0	0	1	1	0	1.2	3	3, 9	0	4	2.3	0	2.2	1	2.2	0	0	0	1	4	0	1	2.1	0	2.2	0	0	2.1	2		1			1	1	2	1	4	3.1897	0		15	10
81	0	1995	1995	0	24		0	1	1	0	0	0	5	0	2	2.3	0	1	0	0	0	0	0	0	1	0	2.6	0	0	0	0	0	0	0					0	0	0	0	0	3.1897	0			10
59	0	2013	2016	0	3	0	0	0	0	1	0	0	0	0	2	2.3	0	2.1	0	0	1	1	0	0	1	0	2.6	0	0	0	0	0	0	0					0	0	1	0	0	3.1897	0			10
62	0	2011	2014	0	5		0	0	0	1	0	0	0	0	1	1	0	0	0	0	0	0	0	0	1	0	0	2.6	0	0	0	0	0	0					0	0	0	0	0	3.1897	0			10
69	0	1977	1977	0	42		1	1	1	0	5, 8	0	1, 3, 4, 8.2, 10, 13	1	3	2.1	0	2.1	2.6	0	2	1	1	1	3	0	2.1	2.1	0	0	0	0	2.6	2	1				1	1	4	1	0	3.1897	0			10
65	0	1988	1988	0	31		0	1	1	0	8	3	0	0	2	2.3	0	1	0	0	0	0	0	0	1	0	0	1	0	0	0	0	0	0					0	0	0	0	0	3.1897	0		15	10
54	0	1990	1990	0	29	0	1	1	1	0	1.2	3, 16	4	0	3	1	0	2.3	2.1	0	1	1	0	0	2	0	2.1	0	0	2.3	0	0	0	1				1	1	0	2	1	0	3.1897	0			10
76	0	2005	2006	0	13	0	0	1	1	0	0	0	9	0	3	2.1	0	2.3	2.1	0	2	1	1	0	0	0	0	0	0	0	0	0	0	0					0	0	2	1	0	3.1897	0			9
58	0	2016	2016	0	3		0	1	1	0	8	0	3	0	3	2.1	0	2.3	1	0	1	1	0	0	0	0	0	0	0	0	0	0	0	0					0	0	1	0	0	3.1897	0			10
64	0	2012	2013	0	6	0	0	0	0	1	1.2, 8	0	1, 2, 4	1	1	0	0	2.6	0	0	0	0	0	0	0	0	0	0	0	0	0	0	0	0					0	0	0	0	0	3.1897	0			10
52	1	2012	2014	0	5	0	0	1	1	0	6.3	0	1	1	2	2.1	0	2.6	0	0	1	1	0	0	0	0	0	0	0	0	0	0	0	0					0	0	1	0	0	3.1897	0			10
61	1	2017	2017	1	2	1	0	1	1	0	8	0	2, 4, 5, 9	0	2	2.3	0	2.3	0	0	0	0	0	0	0	0	0	0	0	0	0	0	0	0					0	0	0	0	0	3.1897	0			10
74	1	1986	1986	0	33	1	0	1	1	0	8	0	2,4, 8.1	0	2	1	0	0	2.1	0	1	1	0	0	1	0	0	2.6	0	0	0	0	0	0					0	0	1	0	10	3.23413	0			10
91	0	1985	1985	0	34		0	1	1	0	0	0	0	0	2	1	0	1	0	0	0	0	0	0	2	0	1	2.1	0	0	0	0	0	1			1		1	0	1	0	10	3.23413	0		15	5
83	0	2005	2005	0	14		0	1	1	0	0	9	0	0	3	1	2.1	1	0	0	1	1	0	0	1	0	0	0	0	1	0	0	0	0					0	0	1	0	10	3.23413	0		15	10
44	0	2011	2013	0	6	0	1	1	1	0	1.2, 3.1	1, 9, 16	1, 3, 4, 10	1	2	1	0	2.3	0	0	0	0	0	0	2	0	0	1	0	2.3	0	0	0	0					0	0	0	0	10	3.23413	0		15	4
61	0	1982	1982	0	37	0	1	1	1	0	0	16	1, 10, 12, 13	1	2	2.1	0	2.6	0	0	1	1	0	0	0	0	0	0	0	0	0	0	0	0					0	0	1	0	10	3.23413	0			10
50	0	2016	2017	1	2	0	0	1	1	0	6.1	0	0	0	2	1	0	1	0	0	0	0	0	0	0	0	0	0	0	0	0	0	0	0					0	0	0	0	10	3.23413	0			10
65	0	2007	2007	0	12		0	1	1	0	0	3	1, 3, 9	1	2	2.3	0	1	0	0	0	0	0	0	1	0	0	2.3	0	0	0	0	0	0					0	0	0	0	10	3.23413	0			10
82	0	2005	2005	0	14	0	0	1	1	0	1.3, 3.2, 8	0	1, 3, 4, 6, 7.1, 10, 12	1	3	2.3	0	2.3	2.6	0	0	0	0	0	0	0	0	0	0	0	0	0	0	0					0	0	0	0	10	3.23413	0			10
82	1	2010	2010	0	9	1	0	1	1	0	0	0	1,2, 8.1	1	1	2.6	0	0	0	0	0	0	0	0	0	0	0	0	0	0	0	0	0	0					0	0	0	0	10	3.23413	0			10
76	0	1997	1997	0	22		0	1	1	0	0	0	0	0	1	1	0	0	0	0	0	0	0	0	1	0	1	0	0	0	0	0	0	0					0	0	0	0	17	3.25792	0		15	9
58	0	2008	2010	0	9	0	1	1	1	0	0	0	1, 2	1	1	0	0	1	0	0	0	0	0	0	1	0	0	1	0	0	0	0	0	0					0	0	0	0	11	3.25792	0		15	10
50	0	2009	2010	0	9	1	0	1	0	0	0	16	0	0	1	2.6	0	0	0	0	0	0	0	0	1	0	0	2.6	0	0	0	0	0	0					0	0	0	0	11	3.25792	0			3
67	0	1991	1991	0	28		1	0	0	1	0	0	0	0	2	0	0	0	1	1	0	0	0	1	5	2.1	2.1	2.1	2.4	1	0	0	0	3		1			1	1	3	1	11	3.25792	0		15	10
60	1	2003	2003	0	16	0	0	0	1	0	1.2, 9	0	1, 2.4, 7.1	1	2	1	2.1	0	0	0	1	1	0	1	3	0	2.1	0	0	2.1	0	0	1	2		1			1	1	3	1	11	3.25792	0		15	10
53	0	2009	2010	0	9		0	1	0	0	0	0	9	0	1	2.1	0	0	0	0	1	1	0	0	1	0	1	0	0	0	0	0	0	0					0	0	1	0	11	3.25792	0		15	10
58	0	1995	1995	0	24	0	0	1	1	0	1.2	16	1, 2, 3	1	2	2.2	0	0	1	0	0	0	0	0	1	0	0	1	0	0	0	0	0	0					0	0	0	0	11	3.25792	0		15	10
55	1	2014	2014	0	5	0	0	1	0	0	0	0	1	1	1	2.6	0	0	0	0	0	0	0	0	0	0	0	0	0	0	0	0	0	0					0	0	0	0	11	3.25792	0			1
77	0	2007	2008	0	11		1	0	0	1	6.3	0	1, 5, 8.2	1	2	2.2	0	2.6	0	0	0	0	0	0	2	0	2.3	0	0	2.6	0	0	0	0					0	0	0	0	11	3.25792	0			10
90	0	2007	2008	0	11		0	1	1	0	1.2, 6.1, 8	0	1, 3, 10, 13	1	2	2.6	0	2.6	0	0	0	0	0	0	0	0	0	0	0	0	0	0	0	0					0	0	0	0	11	3.25792	0			10
37	0	2012	2013	0	6	0	1	1	1	0	0	0	10	0	2	1	0	1	0	0	0	0	0	0	0	0	0	0	0	0	0	0	0	0					0	0	0	0	11	3.25792	0			3
70	0	2010	2011	0	8	1	0	1	1	0	0	9	10	0	1	2.6	0	0	0	0	0	0	0	0	0	0	0	0	0	0	0	0	0	0					0	0	0	0	11	3.25792	0			10
82	1	2015	2017	1	2	0	0	0	0	1	1.2, 6.3	0	1, 4, 9	1	3	2.3	0	2.6	2.3	0	0	0	0	0	0	0	0	0	0	0	0	0	0	0					0	0	0	0	11	3.25792	0			5
60	0	2006	2006	0	13	0	0	0	0	1	0	0	3.5	0	2	1	0	2.6	0	0	0	0	0	0	2	0	1	2.1	0	0	0	0	0	1			1		1	0	1	0	7	3.31106	0		15	9
84	1	1997	1997	0	22		0	1	0	0	0	0	2.5	0	2	1	0	1	0	0	0	0	0	1	5	0	2.1	2.2	2.2	1	0	2.1	0	2		1			1	1	2	1	3	3.31106	0		15	10
80	1	2005	2006	0	13	0	1	1	1	0	1.2	16	1, 2, 4, 5	1	3	2.1	0	2.2	0	2.2	1	1	0	0	2	0	0	2.1	0	0	0	2.6	0	1				1	1	0	2	1	3	3.31106	0			10
81	0	1998	1998	0	21	0	0	0	1	0	0	16	0	0	3	2.1	0	2.6	2.2	0	1	1	0	0	1	0	0	2.6	0	0	0	0	0	0					0	0	1	0	3	3.31106	0			9
69	0	2003	2005	0	14	1	0	1	0	0	6.1	0	0	0	3	2.4	0	1	2.1	0	1	1	0	0	2	0	2.1	0	0	0	0	0	0	1			1		1	0	2	1	3	3.31106	0			10
	0	2006	2006	0	13	0	1	1	0	0	1.2, 3.2	0	1, 3	1	2	1	0	1	0	0	0	0	0	0	2	0	1	2.1	0	0	0	0	0	1			1		1	0	1	0	3	3.31106	0		15	10
63	0	2012	2013	0	6	1	0	1	1	0	0	0	10	0	1	0	0	2.6	0	0	0	0	0	0	0	0	0	0	0	0	0	0	0	0					0	0	0	0	3	3.31106	0			10
79	1	2008	2008	0	11	1	0	1	1	0	1.1, 1.2, 1.3	0	1, 2, 3	1	2	2.3	0	2.3	0	0	0	0	0	0	1	0	0	0	0	2.3	0	0	0	0					0	0	0	0	3	3.31106	0			9
81	1	2015	2015	0	4		0	0	0	1	8	0	4	0	1	2.5	0	0	0	0	0	0	0	0	0	0	0	0	0	0	0	0	0	0					0	0	0	0	3	3.31106	0			10
85	0	1992	1992	0	27		0	1	0	0	1.2, 6.1	0	3, 4, 10	0	2	2.5	2.3	0	0	0	0	0	0	0	0	0	0	0	0	0	0	0	0	0					0	0	0	0	3	3.31106	0			10
67	0	2004	2005	0	14	0	0	1	1	0	0	9	1, 13	1	3	2.6	0	2.1	0	2.6	1	1	0	0	1	0	2.3	0	0	0	0	0	0	0					0	0	1	0	3	3.31106	0			10
66	0	1980	1980	0	39		0	1	1	0	0	0	1, 12	1	2	2.1	1	0	0	0	1	1	0	0	0	0	0	0	0	0	0	0	0	0					0	0	1	0	11	3.33021	0			7
71	0	2010	2011	0	8	0	0	1	1	0	0	0	1	1	1	2.6	0	0	0	0	0	0	0	0	1	0	0	2.6	0	0	0	0	0	0					0	0	0	0	2	3.37748	0			10
72	0	2012	2013	0	6	0	0	1	1	0	0	0	5	0	2	2.1	0	1	0	0	1	1	0	0	1	0	0	0	0	0	0	0	1	0					0	0	1	0	6	3.37905	0		15	2
67	0	1999	2000	0	19	0	0	1	1	0	0		1, 2, 8.1, 7.1,9	1	2	1	2.1	0	0	0	1	1	0	0	2	0	1	0	0	0	0	0	0	0					0	0	1	0	2	3.37905	0		15	10
69	1	2010	2015	0	4	0	0	1	1	0	0	0	1, 8	1	1	2.6	0	0	0	0	0	0	0	0	1	0	0	2.6	0	0	0	0	0	0					0	0	0	0	2	3.37905	0			6
66	0	1987	1987	0	32		0	1	1	0	0	0	1, 10	1	2	1	0	2.3	0	0	0	0	0	0	2	0	1	2.1	0	0	0	0	0	1			1		1	0	1	0	2	3.37905	0		15	10
74	0	1991	1991	0	28	0	0	1	0	0	0	0	1, 2, 3, 4, 5, 7.1	1	3	2.1	0	1	1	0	1	1	0	0	2	0	2.1	1	0	0	0	0	0	1			1		1	0	2	1	2	3.37905	0		15	10
69	0	2012	2012	0	7		1	1	1	0	1.2, 2.1, 3.2	2	1, 3, 5	1	3	1	0	2.1	2.3	0	1	1	0	1	3	0	2.1	2.1	0	0	0	0	1	2	1				1	1	3	1	2	3.37905	0		15	10
69	0	1978	1978	0	41	0	1	1	1	0	1.2	0	1	1	3	2.1	0	1	1	0	1	1	0	0	1	0	0	2.3	0	0	0	0	0	0					0	0	1	0	2	3.37905	0			10
52	0	2003	2003	0	16	0	1	1	1	0	0	0	10	0	2	2.1	0	0	0	0	1	1	0	0	2	0	2.2	2.6	0	0	0	0	0	0					0	0	1	0	2	3.37905	0			8
48	1	2007	2007	0	12	1	0	1	1	0	1.1, 1.2	0	0	0	3	2.5	0	2.5	2.3	0	0	0	0	0	0	0	0	0	0	0	0	0	0	0					0	0	0	0	2	3.37905	0			10
75	0	1992	1992	0	27		1	1	1	0	1.2, 2.1	0	1, 4, 7.1, 8.3, 9, 12	1	3	1	0	2.3	0	2.3	0	0	0	0	2	0	2.3	2.3	0	0	0	0	0	0					0	0	0	0	2	3.37905	0			10
79	1	2008	2009	0	10	0	0	1	1	0	1.1, 1.2	0	1, 2, 3, 4, 12	1	1	2.6	0	0	0	0	0	0	0	0	0	0	0	0	0	0	0	0	0	0					0	0	0	0	2	3.37905	0			10
90	1	2011	2012	0	7		0	1	1	0	1.4	0	1, 9	1	1	2.6	0	0	0	0	0	0	0	0	0	0	0	0	0	0	0	0	0	0					0	0	0	0	9	3.39092	0			10
66	0	2011	2013	0	6	0	0	1	1	0	0	0	1, 5, 7.1	1	4	1	2.1	2.5	0	2.6	1	1	0	0	1	0	1	0	0	0	0	0	0	0					0	0	1	0	8	3.39541	0		15	10
72	0	2000	2002	0	17		0	1	1	0	1.2	0	2, 4, 5, 9	0	3	1	0	2.1	1	0	1	1	0	0	1	0	0	2.6	0	0	0	0	0	0					0	0	1	0	6	3.39541	0			10
60	0	2003	2004	0	15	0	0			0	0	0	1	1	2	2.3	0	1	0	0	0	0	0	1	4	0	2.1	2.1	2.1	0	0	1	0	2		1			1	1	2	1	6	3.39541	0			6
60	0	2006	2006	0	13	0	0	1	1	0	0	0	8.1, 4	0	1	2.6	0	0	0	0	0	0	0	0	2	0	2.1	0	0	1	0	0	0	1			1		1	0	1	0	6	3.39541	0		15	10
66	1	2006	2008	0	11	1	0	1	0	0	9	0	1, 2, 4, 9	1	3	2.6	0	2.1	2.3	0	1	1	0	0	1	0	2.6	0	0	0	0	0	0	0					0	0	1	0	6	3.39541	0			8
68	0	2002	2002	0	17		0	0	0	1	0	0	1.2	1	1	1	0	0	0	0	0	0	0	0	1	0	0	1	0	0	0	0	0	0					0	0	0	0	6	3.39541	0		15	9
65	0	2007	2007	0	12		1	1	0	0	6.1, 8	0	3, 4, 6, 10, 13	0	4	2.1	0	2.1	1	2.3	2	1	1	0	2	0	0	1	0	0	0	0	2.1	1			1		1	0	3	1	6	3.39541	0		15	9
68	0	1991	1991	0	28		0	0	1	0	8	0	1, 2, 3, 4	1	2	2.3	0	2.1	0	0	1	1	0	0	2	0	2.3	1	0	0	0	0	0	0					0	0	1	0	6	3.39541	0		15	5
73	0	2007	2007	0	12	1	0	1	0	0	2.1	0	1, 2, 5	1	2	1	0	1	0	0	0	0	0	0	0	0	0	0	0	0	0	0	0	0					0	0	0	0	6	3.39541	0			3
75	0	2000	2000	0	19	0	0	1	1	0	0	0	3, 10	0	3	2.3	0	1	2.3	0	0	0	0	0	2	0	2.3	2.1	0	0	0	0	0	1			1		1	0	1	0	6	3.39541	0			10
36	0	2015	2016	0	3	1	0	0	0	1	6.1	0	10	0	1	1	0	0	0	0	0	0	0	0	0	0	0	0	0	0	0	0	0	0					0	0	0	0	6	3.39541	0			10
68	0	2008	2009	0	10	1	0	1	1	0	1.2	9	7.1, 10	0	3	1	0	1	2.3	0	0	0	0	0	0	0	0	0	0	0	0	0	0	0					0	0	0	0	6	3.39541	0			10
81	0	2011	2013	0	6	0	0	0	0	1	0	9	4, 10	0	2	2.3	0	0	2.6	0	0	0	0	0	0	0	0	0	0	0	0	0	0	0					0	0	0	0	6	3.39541	0			10
57	1	1991	1991	0	28	0	0	1	1	0	0	0	2, 5	0	1	0	0	1	0	0	0	0	0	0	2	0	1	2.1	0	0	0	0	0	1			1		1	0	1	0	8	3.42326	0		15	10
38	0	2018	2018	1	1	0	0	1	1	0	0	0	0	0	2	1	0	1	0	0	0	0	0	0	1	0	1	0	0	0	0	0	0	0					0	0	0	0	4	3.42326	0		15	1
63	1	2000	2000	0	19	1	0	1	1	0	0	9	2	0	1	2.6	0	0	0	0	0	0	0	0	1	0	0	2.6	0	0	0	0	0	0					0	0	0	0	4	3.42326	0			10
87	0	2005	2006	0	13		0	1	1	0	0	0	0	0	1	1	0	0	0	0	0	0	0	0	2	0	0	1	0	0	2.2	0	0	0					0	0	0	0	4	3.42326	0		15	10
41	1	2011	2013	0	6	0	0	1	1	0	0	0	1, 3, 4	1	3	2.1	0	2.6	2.6	0	1	1	0	0	1	0	0	2.6	0	0	0	0	0	0					0	0	1	0	4	3.42326	0			10
42	0	2011	2012	0	7		0	0	0	1	2.1	16	1, 4,	1	2	1	2.1	0	0	0	1	1	0	0	1	0	1	0	0	0	0	0	0	0					0	0	1	0	4	3.42326	0		15	10
35	1	1991	1991	0	28		0	1	1	0	1.2, 6.1, 8	0	1	1	2	1	0	1	0	0	0	0	0	0	1	0	0	1	0	0	0	0	0	0					0	0	0	0	4	3.42326	0		15	10
66	1	2005	2007	0	12	1	0	1	1	0	1.2, 8	1	1	1	3	2.1	0	2.6	2.1	0	2	1	1	0	1	0	0	2.6	0	0	0	0	0	0					0	0	2	1	4	3.42326	0			10
55	0	2005	2005	0	14		1	1	1	0	0	16	5, 10, 13	0	2	2.3	0	2.2	0	0	0	0	0	0	0	0	0	0	0	0	0	0	0	0					0	0	0	0	4	3.42326	0			10
46	0	2003	2004	0	15	0	0	1	1	0	0	0	4, 10	0	2	2.2	0	2.6	0	0	0	0	0	0	1	0	0	2.6	0	0	0	0	0	0					0	0	0	0	4	3.42326	0			10
90	1	1967	1967	0	52	0	0	1	1	0	1.2	0	1, 4	1	3	2.1	0	1	2.3	0	1	1	0	0	0	0	0	0	0	0	0	0	0	0					0	0	1	0	4	3.42326	0			4
82	0	2007	2007	0	12	1	0	1	1	0	8	0	1, 5, 8.2, 9	1	3	2.1	0	2.3	0	2.6	1	1	0	0	0	0	0	0	0	0	0	0	0	0					0	0	1	0	4	3.42326	0			10
62	0	2004	2004	0	15	0	0	1	1	0	0	0	1, 8.1, 9	1	2	2.6	0	2.1	0	0	1	1	0	0	1	0	0	2.3	0	0	0	0	0	0					0	0	1	0	4	3.42326	0			10
72	0	2004	2004	0	15	1	1	1	1	0	9	3	3, 4	0	2	2.1	0	2.1	0	0	2	1	1	0	1	0	0	1	0	0	0	0	0	0					0	0	2	1	4	3.46111	0		15	10
58	0	2007	2008	0	11		0	0	0	1	9.1	0	0	0	2	2.6	0	2.3	0	0	0	0	0	0	0	0	0	0	0	0	0	0	0	0					0	0	0	0	6	3.49905	0			10
65	0	2005	2006	0	13	0	0	0	0	1	0	0	4, 6	0	2	0	2.1	0	1	0	1	1	0	1	3	0	2.3	2.1	0	1	0	0	0	2		1			1	1	3	1	11	3.54067	0		15	6
79	0	2009	2014	0	5	0	0	1	1	0	0	0	1, 3, 6	1	2	1	2.3	0	0	0	0	0	0	0	1	0	0	1	0	0	0	0	0	0					0	0	0	0	8	3.5445	0		15	8
75	1	2007	2010	0	9		0	1	1	0	0	0	0	0	1	1	0	0	0	0	0	0	0	0	1	0	1	0	0	0	0	0	0	0					0	0	0	0	15	3.56401	0		15	3
74	0	1989	1989	0	30	0	1	1	1	0	8	3, 16	3, 4, 12	0	4	1	2.1	2.2	0	2.2	1	1	0	0	2	0	2.1	1	0	0	0	0	0	1			1		1	0	2	1	5	3.56401	0		15	5
46	0	2004	2004	0	15		0	0	0	1	1.2	0	0	0	3	1	0	1	2.1	0	1	1	0	0	1	0	0	1	0	0	0	0	0	0					0	0	1	0	5	3.56401	0		15	10
21	0	2000	2000	0	19	0	0	1	1	0	1.1, 9	0	1, 3	1	3	1	2.1	0	1	0	1	1	0	0	2	0	1	2.1	0	0	0	0	0	1			1		1	0	2	1	5	3.56401	0		15	3
40	1	2012	2013	0	6		0	1	1	0	8	0	1	1	3	1	2.1	0	2.2	0	1	1	0	0	1	0	0	0	0	1	0	0	0	0					0	0	1	0	5	3.56401	0		15	10
61	0	1988	1988	0	31		0	1	1	0	1.2	0	2, 4, 5	0	3	0	0	2.6	2.3	2.2	0	0	0	0	1	0	0	0	0	1	0	0	0	0					0	0	0	0	5	3.56401	0		15	5
49	0	2003	2004	0	15		0	1	1	0	8	0	1, 4, 10	1	2	1	0	2.1	0	0	1	1	0	0	1	0	1	0	0	0	0	0	0	0					0	0	1	0	5	3.56401	0		15	10
86	0	1990	1990	0	29	0	0	1	0	0	0	0	1, 3	1	2	2.3	0	2.6	0	0	0	0	0	0	0	0	0	0	0	0	0	0	0	0					0	0	0	0	5	3.56401	0			7
56	1	2018	2018	1	1		0	1	1	0	9.2	9	5	0	2	0	0	2.3	2.3	0	0	0	0	0	0	0	0	0	0	0	0	0	0	0					0	0	0	0	5	3.56401	0			10
83	0	2005	2005	0	14		0	1	0	0	1.2, 9.1	0	3, 4, 9	0	2	1	0	1	0	0	0	0	0	0	0	0	0	0	0	0	0	0	0	0					0	0	0	0	5	3.56401	0			10
83	0	2006	2006	0	13	0	0	0	0	1	1.2, 8	0	1, 2, 4, 5, 10	1	3	2.3	0	1	1	0	0	0	0	0	0	0	0	0	0	0	0	0	0	0					0	0	0	0	5	3.56401	0			9
59	0	2008	2008	0	11	0	1	1	1	0	9.1	0	10	0	3	2.1	0	2.6	2.6	0	1	1	0	0	1	0	0	2.1	0	0	0	0	0	1			1		1	0	2	1	5	3.56401	0			10
81	0	1998	1998	0	21	0	0	1	1	0	0	0	1, 6, 10	1	2	2.3	0	0	2.6	0	0	0	0	0	0	0	0	0	0	0	0	0	0	0					0	0	0	0	5	3.56401	0			10
65	1	1994	1994	0	25	1	0	1	0	0	3.2, 10, 2.3	0	3, 9	0	3	2.3	0	1	2.1	0	1	1	0	0	1	0	0	2.3	0	0	0	0	2.2	0					0	0	1	0	7	3.59637	0			10
47	0	2010	2011	0	8	1	1	1	1	0	0		1.5	1	1	2.1	0	0	0	0	1	1	0	0	1	0	0	2.6	0	0	0	0	0	0					0	0	1	0	1	3.59637	0			10
78	1	2002	2002	0	17	1	0	1	1	0	0	0	0	0	1	2.6	0	0	0	0	0	0	0	0	1	0	0	1	0	0	0	0	0	0					0	0	0	0	1	3.59637	0		15	10
66	0	2010	2012	0	7		0	1	0	0	0	0	1, 3, 4, 13	1	2	1	0	2.1	0	0	1	1	0	1	3	0	2.1	1	0	0	0	0	2.3	1			1		1	0	2	1	1	3.59637	0		15	9
68	1	2013	2013	0	6	0	0	0	0	1	0	0	4	0	3	2.3	0	2.2	2.5	0	0	0	0	0	1	0	1	0	0	0	0	0	0	0					0	0	0	0	1	3.59637	0		15	4
80	1	1986	1986	0	33	0	0	0	0	1	0	0	1, 3	1	2	2.1	0	2.2	0	0	1	1	0	0	1	0	0	1	0	0	0	0	0	0					0	0	1	0	1	3.59637	0		15	1
62	0	2013	2013	0	6	0	0	1	1	0	10	2	11	0	3	2.3	0	2.3	2.3	0	0	0	0	0	2	0	0	2.1	0	0	0	0	1	1			1		1	0	1	0	1	3.59637	0		15	5
54	0	2008	2009	0	10	1	0	0	0	1	2.1	0	4	0	3	2.1	0	2.6	0	2.3	1	1	0	0	0	0	0	0	0	0	0	0	0	0					0	0	1	0	1	3.59637	0			3
63	0	2012	2012	0	7		0	1	1	0	0	0	6	0	1	2.6	0	0	0	0	0	0	0	0	0	0	0	0	0	0	0	0	0	0					0	0	0	0	1	3.59637	0			10
58	1	2007	2008	0	11	0	0	1	1	0	0	0	1, 5	1	2	2.1	0	2.6	0	0	1	1	0	0	0	0	0	0	0	0	0	0	0	0					0	0	1	0	1	3.59637	0			10
64	0	2017	2017	1	2	0	1	1	0	0	1.2	0	4	0	2	1	0	1	0	0	0	0	0	0	0	0	0	0	0	0	0	0	0	0					0	0	0	0	1	3.59637	0			10
64	0	1995	1995	0	24	0	0	1	0	0	0	9	1, 2,3	1	2	2.6	0	0	2.6	0	0	0	0	0	0	0	0	0	0	0	0	0	0	0					0	0	0	0	1	3.59637	0			10
60	1	2013	2014	0	5	0	0	0	0	1	0	11	1, 9	1	3	1	0	2.1	1	0	1	1	0	0	0	0	0	0	0	0	0	0	0	0					0	0	1	0	1	3.59637	0			10
58	0	1994	1994	0	25		0	1	1	0	0	0	7.1	0	3	2.1	0	1	2.1	0	2	1	1	0	1	0	1	0	0	0	0	0	0	0					0	0	2	1	15	3.60313	0		15	10
60	1	2009	2010	0	9	1	0	0	0	1	1.1, 2.1, 9	0	1, 9, 10	1	2	1	0	0	2.3	0	0	0	0	0	1	0	1	0	0	0	0	0	0	0					0	0	0	0	11	3.60313	0		15	10
46	1	2009	2009	0	10	1	0	1	1	0	0	0	0	0	3	2.3	2.1	2.6	0	0	1	1	0	1	4	0	0	2.1	0	1	0	2.1	2.2	2		1			1	1	3	1	11	3.60313	0		15	9
83	0	2006	2007	0	12		0	1	1	0	9	9, 4	1, 2, 7.1	1	2	1	0	2.1	0	0	1	1	0	0	1	0	2.1	0	0	0	0	0	0	1			1		1	0	2	1	11	3.60313	0			10
49	0	2015	2015	0	4		0	0	0	1	0	0	3, 4	0	2	1	0	1	0	0	0	0	0	0	1	0	0	0	0	0	0	0	0	0					0	0	0	0	11	3.60313	0			10
31	1	2004	2004	0	15	0	0	1	1	0	8	9, 16	3, 4, 6	0	4	2.1	0	2.1	2.1	2.3	3	1	1	0	1	0	0	1	0	0	0	0	0	0					0	0	3	1	11	3.60313	0		15	10
76	0	2004	2004	0	15	1	0	1	1	0	1.1, 1.2, 8	0	1, 2, 4	1	3	2.3	2.3	1	0	0	0	0	0	0	1	0	1	0	0	0	0	0	0	0					0	0	0	0	11	3.60313	0		15	10
67	0	1982	1982	0	37	0	1	1	1	0	1.3	0	1, 4, 5	1	1	2.1	0	0	0	0	1	1	0	0	0	0	0	0	0	0	0	0	0	0					0	0	1	0	11	3.60313	0			10
55	0	2009	2009	0	10	0	0	1	0	0	9.1	16	4, 9	0	4	2.1	0	2.2	1	2.4	1	1	0	0	0	0	0	0	0	0	0	0	0	0					0	0	1	0	11	3.60313	0			10
55	1	2012	2013	0	6	0	0	1	1	0	1.2	0	1	1	2	1	0	1	0	0	0	0	0	0	0	0	0	0	0	0	0	0	0	0					0	0	0	0	11	3.60313	0			10
76	0	2017	2017	1	2	0	0	1	0	0	1.2, 3.2	0	1, 3, 4, 8.2	1	1	1	0	0	0	0	0	0	0	0	0	0	0	0	0	0	0	0	0	0					0	0	0	0	11	3.60313	0			10
64	0	2007	2010	0	9	1	0	1	1	0	3.1	16	0	0	2	2.6	0	2.6	0	0	0	0	0	0	0	0	0	0	0	0	0	0	0	0					0	0	0	0	11	3.60313	0			10
52	0	1986	1986	0	33	0	0	1	1	0	0	13	0	0	3	2.6	0	1	0	2.3	0	0	0	0	2	0	2.1	1	0	0	0	0	0	1			1		1	0	1	0	21	3.61478	0		15	10
76	0	2014	2016	0	3	0	0	1	1	0	0	16	1, 4	1	2	1	0	2.3	0	0	0	0	0	0	2	0	1	2.1	0	0	0	0	0	1			1		1	0	1	0	7	3.61478	0		15	10
67	0	2005	2005	0	14		0	0	1	0	0	0	0	0	2	2.3	0	0	0	0	0	0	0	0	1	0	0	2.1	0	0	0	0	0	1			1		1	0	1	0	7	3.61478	0			9
74	1	2006	2007	0	12	0	0	1	1	0	0	0	0	0	3	2.3	1	0	0	2.1	1	1	0	0	1	1	0	0	0	0	0	0	0	0					0	0	1	0	7	3.61478	0		15	10
60	0	2000	2000	0	19	0	0	1	1	0	6.1	9	1, 3	1	2	2.3	0	1	0	0	0	0	0	0	1	0	0	1	0	0	0	0	0	0					0	0	0	0	7	3.61478	0		15	10
86	0	2003	2004	0	15		0	1	1	0	3.2	9	0	0	2	2.1	0	0	1	0	1	1	0	0	1	0	1	0	0	0	0	0	0	0					0	0	1	0	7	3.61478	0		15	10
56	0	2007	2008	0	11	1	0	0	1	0	0	0	3, 12	0	2	1	0	2.3	0	0	0	0	0	0	0	0	0	0	0	0	0	0	0	0					0	0	0	0	7	3.61478	0			10
89	0	1997	1997	0	22	0	1	1	1	0	0	1, 3	1 ,3, 6	1	4	2.1	0	2.3	2.3	2.6	1	1	0	1	4	0	2.1	2.2	0	2.6	0	2.3	0	1				1	1	0	2	1	7	3.61478	0			10
20	0	2016	2016	0	3	0	0	1	0	0	8	0	0	0	1	0	0	1	0	0	0	0	0	0	0	0	0	0	0	0	0	0	0	0					0	0	0	0	7	3.61478	0			10
62	0	2003	2003	0	16		0	1	1	0	6.1	0	7.1, 10	0	1	0	0	1	0	0	0	0	0	0	0	0	0	0	0	0	0	0	0	0					0	0	0	0	7	3.61478	0			10
79	0	1980	1980	0	39	0	0	0	0	1	1.2	16	1, 3, 4, 9	1	3	2.1	1	0	2.2	0	1	1	0	0	0	0	0	0	0	0	0	0	0	0					0	0	1	0	7	3.61478	0			10
89	0	2005	2005	0	14	0	0	1	1	0	6.1, 8	16	1, 4, 5	1	2	1	0	1	0	0	0	0	0	0	0	0	0	0	0	0	0	0	0	0					0	0	0	0	7	3.61478	0			10
65	0	2004	2006	0	13	0	0	1	1	0	2.2	0	1,2, 3, 4, 5, 6, 9, 13	1	3	2.6	0	2.1	2.3	0	1	1	0	0	2	0	2.3	2.3	0	0	0	0	0	0					0	0	1	0	7	3.61478	0			10
60	0	2003	2004	0	15	0	0	1	1	0	1.2, 1.3, 2.1, 6.1	0	3, 5	0	1	1	0	0	0	0	0	0	0	0	2	0	0	2.2	0	0	0	0	1	0					0	0	0	0	16	3.61711	0		15	10
66	0	1992	1992	0	27	0	0	0	1	0	0	0	0	0	1	1	0	0	0	0	0	0	0	0	1	0	2.6	0	0	0	0	0	0	0					0	0	0	0	0	3.61711	0			10
32	0	1997	1997	0	22		0	1	1	0	0	0	0	0	1	0	0	0	2.6	0	0	0	0	0	2	0	2.6	2.2	0	0	0	0	0	0					0	0	0	0	0	3.61711	0			10
53	0	2005	2005	0	14	1	0	1	1	0	0	0	10, 12	0	2	1	0	2.2	0	0	0	0	0	0	1	0	0	1	0	0	0	0	0	0					0	0	0	0	0	3.61711	0		15	10
60	1	2001	2005	0	14	1	0	1	1	0	0	0	3	0	2	2.3	0	0	1	0	0	0	0	0	1	0	0	0	0	1	0	0	0	0					0	0	0	0	0	3.61711	0		15	10
68	0	2011	2012	0	7	0	0	0	1		6.1, 10	0	0	0	3	2.6	0	1	0	2.6	0	0	0	0	1	0	0	1	0	0	0	0	0	0					0	0	0	0	0	3.61711	0		15	10
50	0	2012	2013	0	6	1	0	1	0	0	1.2	9	0	0	3	2.6	0	2.1	2.3	0	1	1	0	0	1	0	2.6	0	0	0	0	0	0	0					0	0	1	0	0	3.61711	0			10
60	0	2007	2009	0	10		0	0	0	1	0	0	9	0	2	2.4	0	0	2.3	0	0	0	0	0	0	0	0	0	0	0	0	0	0	0					0	0	0	0	0	3.61711	0			10
70	0	2016	2016	0	3		0	0	0	1	6.1, 8, 10	0	1, 3, 10	1	2	1	0	1	0	0	0	0	0	0	0	0	0	0	0	0	0	0	0	0					0	0	0	0	0	3.61711	0			9
57	0	2014	2015	0	4		0	0	1	0	0	0	10	0	1	2.1	0	0	0	0	1	1	0	0	0	0	0	0	0	0	0	0	0	0					0	0	1	0	0	3.61711	0			5
62	1	2008	2010	0	9	1	0	1	1	0	0	0	1.2	1	2	2.5	0	2.5	0	0	0	0	0	0	0	0	0	0	0	0	0	0	0	0					0	0	0	0	0	3.61711	0			10
74	0	1996	1996	0	23	0	0	1	1	0	9.1	12	1, 7.1, 8.1	1	1	0	0	0	2.6	0	0	0	0	0	0	0	0	0	0	0	0	0	0	0					0	0	0	0	0	3.61711	0			10
45	0	2014	2014	0	5	0	1	0	0	1	6.3	1, 11	9	0	2	2.1	0	2.6	0	0	1	1	0	0	0	0	0	0	0	0	0	0	0	0					0	0	1	0	0	3.61711	0			6
87	0	1998	1998	0	21		0	1	1	0	0	0	0	0	4	2.3	1	2.2	2.2	0	0	0	0	0	2	0	1	2.1	0	0	0	0	0	1			1		1	0	1	0	8	3.63797	0		15	10
57	1	2010	2011	0	8	1	0	1	1	0	8	16	1, 3, 4, 5, 12, 13	1	4	2.1	0	2.1	2.2	2.3	2	1	1	0	2	0	2.1	0	0	0	0	0	0	1			1		1	0	3	1	2	3.63797	0			10
72	0	2014	2018	1	1	0	0	1	1	0	0	0	1, 6	1	3	2.3	2.1	1	0	0	1	1	0	0	1	0	0	2.1	0	0	0	0	0	1			1		1	0	2	1	2	3.63797	0			9
89	0	2015	2017	1	2	0	0	0	1	0	0	0	0	0	3	1	2.1	0	1	0	1	1	0	1	5	0	2.1	2.1	2.1	2.2	0	1	0	3		1			1	1	4	1	2	3.63797	0			10
60	0	2016	2016	0	3	0	0	0	0	1	6.2	0	0	0	3	1	0	1	1	0	0	0	0	1	3	0	2.1	2.1	0	1	0	0	0	2		1			1	1	2	1	2	3.63797	0		15	10
65	1	1998	2004	0	15	0	0	1	1	0	0	16	1	1	2	2.3	2.1	0	0	0	1	1	0	0	1	0	0	1	0	0	0	0	0	0					0	0	1	0	2	3.63797	0		15	10
51	0	2017	2017	1	2	0	1	1	1	0	2.1	0	1	1	1	1	0	0	0	0	0	0	0	0	2	2.3	0	0	0	1	0	0	0	0					0	0	0	0	2	3.63797	0		15	5
74	0	2000	2000	0	19		1	0	0	1	0	0	3, 9, 10	0	2	0	0	2.3	2.6	0	0	0	0	0	0	0	0	0	0	0	0	0	0	0					0	0	0	0	2	3.63797	0			2
57	0	2017	2017	1	2		0	1	1	0	8	9	0	0	1	0	0	1	0	0	0	0	0	0	0	0	0	0	0	0	0	0	0	0					0	0	0	0	2	3.63797	0			10
68	0	2015	2017	1	2		0	1	1	0	1.3	0	4	0	3	2.3	0	1	2.1	0	1	1	0	0	2	0	0	0	0	2.1	0	2.3	0	1				1	1	0	2	1	2	3.63797	0			5
72	0	2003	2003	0	16	0	0	1	1	0	1.4	16	1,2, 8.1	1	2	0	1	2.6	0	0	0	0	0	0	0	0	0	0	0	0	0	0	0	0					0	0	0	0	2	3.63797	0			10
67	0	2014	2014	0	5	0	1	0	0	1	6.1	0	1, 2, 10	1	2	2.1	0	2.6	0	0	1	1	0	0	0	0	0	0	0	0	0	0	0	0					0	0	1	0	2	3.63797	0			6
67	1	2005	2005	0	14	0	0	1	1	0	1.2, 1.3, 6.5	0	4	0	4	1	0	2.1	2.3	1	1	1	0	0	1	0	0	2.3	0	0	0	0	0	0					0	0	1	0	2	3.63797	0			9
65	0	2007	2008	0	11	0	0	1	1	0	0	0	1	1	2	1	0	1	0	0	0	0	0	0	2	0	1	2.1	0	0	0	0	0	1			1		1	0	1	0	11	3.64513	0		15	10
82	0	1969	1969	0	50		0	1	1	0	0	0	5, 8.1	0	1	1	0	0	0	0	0	0	0	0	2	0	2.6	2.1	0	0	0	0	0	1			1		1	0	1	0	8	3.69258	0			8
76	0	2001	2001	0	18		0	0	0	1	9	0	9	0	2	1	0	1	0	0	0	0	0	0	2	0	2.2	2.1	0	0	0	0	0	1			1		1	0	1	0	4	3.69258	0			5
66	0	2007	2008	0	11	1	0	1	1	0	0	0	0	0	1	2.3	0	0	0	0	0	0	0	1	3	0	2.1	1	0	0	0	0	2.4	1			1		1	0	1	0	4	3.69258	0		15	7
64	0	1973	1973	0	46	0	0	0	0	1	3.2, 9	0	0	0	2	2.3	0	2.1	0	0	1	1	0	1	3	0	2.1	2.1	0	0	0	0	0	2	1				1	1	3	1	4	3.69258	0			10
55	0	1990	1990	0	29	0	1	1	1	0	8	9, 16	1, 4, 6	1	3	2.1	0	2.6	2.3	0	1	1	0	0	1	0	0	0	0	0	2.6	0	0	0					0	0	1	0	4	3.69258	0			10
55	0	2008	2013	0	6	1	1	1	1	0	6.1, 8	2	4, 12	0	2	2.1	0	0	0	2.1	2	1	1	1	4	0	2.3	2.1	0	2.3	0	0	0	1				1	1	0	3	1	4	3.69258	0			7
69	0	2001	2001	0	18	0	1	0	0	1	1.2, 3.2	0	1, 3, 5, 6, 13	1	1	0	0	0	2.6	0	0	0	0	0	2	0	2.3	2.1	0	0	0	0	0	1			1		1	0	1	0	4	3.69258	0			10
82	1	1977	1977	0	42	1	0	1	0	0	6.3, 8	12	1, 2, 4, 8.1	1	2	2.3	0	0	1	0	0	0	0	0	0	0	0	0	0	0	0	0	0	0					0	0	0	0	4	3.69258	0			10
64	0	2011	2011	0	8	0	1	1	1	0	9.1	16	10	0	2	2.1	0	1	0	0	1	1	0	0	1	0	2.3	0	0	0	0	0	0	0					0	0	1	0	4	3.69258	0			10
71	0	2007	2007	0	12	0	0	1	1	0	9.1	3	1, 9	1	2	0	2.3	1	0	0	0	0	0	0	0	0	0	0	0	0	0	0	0	0					0	0	0	0	4	3.69258	0			3
42	0	2009	2009	0	10	0	1	1	1	0	8	0	4	0	1	2.6	0	0	0	0	0	0	0	0	0	0	0	0	0	0	0	0	0	0					0	0	0	0	4	3.69258	0			10
66	0	2003	2003	0	16	0	0	1	0	0	0	0	1, 2, 3, 4, 6, 8.1, 11, 13	1	3	2.1	0	2.3	1	0	1	1	0	1	4	0	2.1	1	0	1	0	0	2.1	1				1	1	0	2	1	4	3.70709	0		15	10
89	0	1986	1986	0	33		1	1	1	0	3	0	1, 3, 4, 6	1	2	2.1	0	2.3	0	0	1	1	0	0	0	0	0	0	0	0	0	0	0	0					0	0	1	0	4	3.70709	0			10
88	0	1990	1990	0	29	0	0	1	0	0	6.1	0	1, 3, 4, 5	1	2	2.6	0	0	2.6	0	0	0	0	0	0	0	0	0	0	0	0	0	0	0					0	0	0	0	8	3.70756	0			10
69	0	2000	2001	0	18	0	0	1	1	0	1.2	16	3, 4, 5, 13	0	4	2.3	2.1	1	0	2.2	1	1	0	0	2	0	2.1	0	0	0	0	0	1	1			1		1	0	2	1	2	3.70756	0		15	10
70	0	2011	2011	0	8	1	1	1	1	0	2.1	0	1, 5	1	1	1	0	0	0	0	0	0	0	1	3	0	2.2	2.1	1	0	0	0	0	1				1	1	0	1	0	0	3.70756	0		15	4
73	0	2009	2009	0	10		0	0	0	1	0	0	1, 10	1	2	1	0	0	2.1	0	1	1	0	0	2	0	1	0	0	0	2.1	0	0	1			1		1	0	2	1	0	3.70756	0		15	10
66	0	2007	2008	0	11	1	0	0	0	1	1.2, 3.2	0	1, 2, 4, 12	1	2	2.6	0	2.1	0	0	1	1	0	1	5	2.1	2.6	2.1	2.1	0	0	2.1	0	4		1			1	1	5	1	0	3.70756	0			10
73	1	2005	2006	0	13		0	0	0	1	0	16	5	0	1	2.3	0	1	0	0	0	0	0	0	2	0	1	2.1	0	0	0	0	0	1			1		1	0	1	0	0	3.70756	0		15	10
53	0	2003	2003	0	16	0	1	1	1	0	1.2, 1.3	0	1	1	1	1	0	0	0	0	0	0	0	0	1	0	1	0	0	0	0	0	0	0					0	0	0	0	0	3.70756	0		15	10
60	0	2010	2013	0	6	0	0	0	0	1	9.2	0	0	0	3	2.3	0	2.6	2.3	0	0	0	0	0	0	0	0	0	0	0	0	0	0	0					0	0	0	0	0	3.70756	0			6
64	0	2007	2007	0	12		1	1	1	0	8	0	0	0	3	2.1	0	2.3	2.3	0	1	1	0	0	0	0	0	0	0	0	0	0	0	0					0	0	1	0	0	3.70756	0			10
64	0	2013	2013	0	6		1	0	0	1	1.3	0	1	1	2	1	0	1	0	0	0	0	0	0	0	0	0	0	0	0	0	0	0	0					0	0	0	0	0	3.70756	0			10
51	1	2017	2017	1	2	1	0	1	1	0	0	0	1	1	1	0	0	1	0	0	0	0	0	0	0	0	0	0	0	0	0	0	0	0					0	0	0	0	0	3.70756	0			10
69	0	2016	2016	0	3		0	0	0	1	0	0	10	0	1	2.6	0	0	0	0	0	0	0	0	0	0	0	0	0	0	0	0	0	0					0	0	0	0	0	3.70756	0			10
42	0	2009	2009	0	10	0	1	1	1	0	9	6.1	1, 10	1	3	1	0	2.2	2.3	0	0	0	0	0	1	0	1	0	0	0	0	0	0	0					0	0	0	0	12	3.71126	0		15	10
82	1	2000	2000	0	19		1	1	1	0	0	0	0	0	2	2.1	0	1	0	0	1	1	0	0	1	0	0	2.1	0	0	0	0	0	1			1		1	0	2	1	8	3.71126	0			10
71	0	2005	2007	0	12	0	1	1	1	0	0	16	1, 4, 8.1, 10	1	3	2.3	2.2	2.6	0	0	0	0	0	1	3	0	2.1	2.1	1	0	0	0	0	2		1			1	1	2	1	8	3.71126	0		15	10
71	1	2015	2016	1	3	0	0	0	0	1	6.1	16	9	0	3	2.1	2.1	0	1	0	2	1	1	0	2	0	1	2.2	0	0	0	0	0	0					0	0	2	1	8	3.71126	0		15	9
60	1	2007	2009	0	10	1	0	1	1	0	0	0	4	0	2	1	0	1	0	0	0	0	0	0	1	0	2.6	0	0	0	0	0	0	0					0	0	0	0	8	3.71126	0			10
53	0	2013	2014	0	5		0	1	1	0	0	0	10, 13	0	1	2.6	0	0	0	0	0	0	0	0	0	0	0	0	0	0	0	0	0	0					0	0	0	0	8	3.71126	0			10
67	0	2000	2000	0	19		1	1	1	0	8	0	1, 2, 4, 5, 9	1	1	0	1	0	0	0	0	0	0	0	0	0	0	0	0	0	0	0	0	0					0	0	0	0	8	3.71126	0			10
69	0	1988	1988	0	31	0	0	1	1	0	0	0	1, 6, 12	1	2	2.1	0	2.3	0	0	1	1	0	0	0	0	0	0	0	0	0	0	0	0					0	0	1	0	8	3.71126	0			10
63	0	1988	1988	0	31	1	1	0	0	1	0	0	1, 5	1	1	1	2.1	2.2	0	0	1	1	0	0	1	0	0	2.1	0	0	0	0	0	1			1		1	0	2	1	8	3.71968	0			10
68	0	2009	2009	0	10	0	0	1	1	0	0	0	0	0	5	2.3	2.1	2.2	1	2.2	1	1	0	1	3	0	2.1	2.1	1	0	0	0	0	2		1			1	1	3	1	8	3.72575	0		15	10
52	0	2015	2015	0	4	0	0	1	1	0	0	12	0	0	2	0	0	1	2.1	0	1	1	0	0	2	0	2.6	2.1	0	0	0	0	0	1			1		1	0	2	1	10	3.73485	0			10
72	0	1995	1995	0	24	0	0	0	0	1	0	0	5	0	2	1	0	0	2.2	0	0	0	0	0	1	0	0	1	0	0	0	0	0	0					0	0	0	0	5	3.74111	0		15	10
74	1	1983	1985	0	34	0	0	1	1	0	1.2	0	1, 3	1	1	1	0	0	0	0	0	0	0	0	1	0	1	0	0	0	0	0	0	0					0	0	0	0	6	3.76201	0		15	10
38	0	2008	2010	0	9	1	0	1	1	0	8	0	0	0	1	0	1	0	0	0	0	0	0	0	2	0	1	2.1	0	0	0	0	0	1			1		1	0	1	0	6	3.76201	0		15	10
63	0	2013	2014	0	5	0	0	1	1	0	0	0	0	0	2	1	0	1	0	0	0	0	0	0	1	0	1	0	0	0	0	0	0	0					0	0	0	0	6	3.76201	0		15	5
67	0	1995	1995	0	24		0	0	0	1	0	0	0	0	1	1	0	0	0	0	0	0	0	0	1	0	2.6	0	0	0	0	0	0	0					0	0	0	0	6	3.76201	0			10
70	1	1997	1997	0	22		0	0	0	1	0	0	4	0	1	1	0	0	0	0	0	0	0	0	2	0	1	2.1	0	0	0	0	0	1			1		1	0	1	0	6	3.76201	0		15	10
66	1	2007	2007	0	12		0	0	1	0	2.1	4	1	1	2	2.3	0	1	2.2	0	0	0	0	1	3	0	2.1	2.1	0	0	0	0	0	2	1				1	1	2	1	6	3.76201	0			10
45	1	2002	2004	0	15	0	0	1	1	0	9	0	1, 3, 4, 5, 13	1	3	1	0	1	0	2.4	0	0	0	0	1	0	1	0	0	0	0	0	0	0					0	0	0	0	6	3.76201	0		15	1
74	0	1976	1976	0	43		0	1	0	0	1.2, 6.1	0	0	0	2	2.3	0	2.3	0	0	0	0	0	0	2	0	2.4	2.3	0	0	0	0	0	0					0	0	0	0	6	3.76201	0			10
82	0	1991	1991	0	28		0	1	1	0	1.2	0	1	1	2	2.3	0	1	0	0	0	0	0	0	1	0	2.3	0	0	0	0	0	0	0					0	0	0	0	6	3.76201	0			7
52	0	2014	2014	0	5		0	0	0	1	0	0	10	0	2	2.1	0	1	0	0	1	1	0	0	0	0	0	0	0	0	0	0	0	0					0	0	1	0	6	3.76201	0			3
47	0	2006	2009	0	10	1	0	1	1	0	0	0	4	0	3	2.6	0	2.3	1	0	0	0	0	0	0	0	0	0	0	0	0	0	0	0					0	0	0	0	6	3.76201	0			10
81	1	2012	2012	0	7	1	0	1	1	0	0	0	1, 8.1, 9	1	1	0	0	2.6	0	0	0	0	0	0	0	0	0	0	0	0	0	0	0	0					0	0	0	0	6	3.76201	0			10
61	0	2010	2012	0	7		0	0	1	0	1.1	3	1, 5, 8.1, 13	1	2	2.1	0	2.6	0	0	1	1	0	0	0	0	0	0	0	0	0	0	0	0					0	0	1	0	6	3.76201	0			10
49	0	2015	2017	1	2		0	0	0	1	6.1	16	0	0	3	2.3	0	1	1	0	0	0	0	0	0	0	0	0	0	0	0	0	0	0					0	0	0	0	9	3.80734	0			10
82	0	2008	2010	0	9	0	1	1	1	0	0	0	3, 9, 10	0	3	2.6	0	2.6	2.6	0	0	0	0	0	0	0	0	0	0	0	0	0	0	0					0	0	0	0	9	3.81475	0			10
71	0	2006	2007	0	12	1	1	1	1	0	3.2, 6.1	0	5	0	2	2.1	0	2.2	0	0	0	0	0	0	2	0	2.6	0	0	0	0	0	1	0					0	0	0	0	12	3.87485	0		15	10
63	0	2007	2009	0	10	0	0	1	1	0	3	0	0	0	1	1	0	0	0	0	0	0	0	0	1	0	0	2.1	0	0	0	0	0	1			1		1	0	1	0	4	3.87485	0			10
49	0	2003	2003	0	16	0	0	1	1	0	0	16	1	1	2	2.3	0	1	0	0	0	0	0	0	1	0	2.6	0	0	0	0	0	0	0					0	0	0	0	4	3.87485	0			10
73	0	2006	2008	0	11	0	0	0	0	1	0	0	9	0	3	1	0	1	2.3	0	0	0	0	0	1	0	0	1	0	0	0	0	0	0					0	0	0	0	4	3.87485	0		15	6
67	0	2007	2009	0	10	1	0	1	1	0	1.2	0	1, 5, 13	1	4	2.3	2.1	2.1	1	0	2	1	1	0	2	0	0	2.1	0	0	0	0	1	1			1		1	0	3	1	4	3.87485	0		15	10
42	0	2000	2000	0	19	0	0	1	1	0	2.1	0	4, 7.1	0	2	2.3	0	1	0	0	0	0	0	0	1	0	0	1	0	0	0	0	0	0					0	0	0	0	4	3.87485	0		15	4
84	0	2002	2002	0	17	0	1	1	0	0	1.2, 6.1, 8	0	1	1	2	1	0	1	0	0	0	0	0	0	2	0	1	2.1	0	0	0	0	0	1			1		1	0	1	0	4	3.87485	0		15	4
80	0	2006	2006	0	13		0	1	1	0	0	0	3, 4	0	1	2.1	0	0	0	0	1	1	0	0	0	0	0	0	0	0	0	0	0	0					0	0	1	0	4	3.87485	0			10
88	0	1991	1991	0	28		0	1	1	0	9.1	0	1, 5, 7.1	1	1	2.6	0	0	0	0	0	0	0	0	0	0	0	0	0	0	0	0	0	0					0	0	0	0	4	3.87485	0			6
69	0	2009	2010	0	9		1	1	1	0	1.2, 1.3, 8	0	1	1	2	2.3	0	1	0	0	0	0	0	0	0	0	0	0	0	0	0	0	0	0					0	0	0	0	4	3.87485	0			17
81	1	2011	2012	0	7		0	1	1	0	1.4, 10	12	1, 9, 10	1	2	2.6	0	2.6	0	0	0	0	0	0	0	0	0	0	0	0	0	0	0	0					0	0	0	0	4	3.87485	0			10
69	0	1985	1985	0	34	0	0	0	0	1	0	0	0	0	3	2.3	2.2	1	0	0	0	0	0	0	1	0	2.6	0	0	0	0	0	0	0					0	0	0	0	4	3.88861	0			6
58	0	1987	1987	0	32	0	0	1	1	0	0	0	3, 10	0	2	1	0	2.1	0	0	1	1	0	1	4	0	2.1	2.3	2.1	0	0	0	1	2		1			1	1	3	1	6	3.89395	0		15	10
69	0	2004	2006	0	13	1	1	1	1	0	0	0	1	1	3	2.1	2.1	1	0	0	2	1	1	0	1	0	2.6	0	0	0	0	0	0	0					0	0	2	1	4	3.89395	0			10
49	0	2008	2008	0	11	0	0	1	1	0	1.1	0	1, 3, 4	1	1	2.3	0	0	0	0	0	0	0	0	1	0	0	2.6	0	0	0	0	0	0					0	0	0	0	4	3.89395	0			7
45	0	2005	2005	0	14	0	1	1	1	0	1.2	0	9	0	3	1	0	2.2	0	2.3	0	0	0	0	1	0	1	0	0	0	0	0	0	0					0	0	0	0	4	3.89395	0		15	10
83	1	2007	2009	0	10		0	0	0	1	0	0	0	0	1	1	0	0	0	0	0	0	0	0	1	0	0	1	0	0	0	0	0	0					0	0	0	0	4	3.89395	0		15	7
76	1	2010	2010	0	9	1	0	1	1	0	1.2	0	1, 3, 5	1	3	2.1	0	2.1	2.2	0	2	1	1	0	2	0	1	0	0	0	0	0	2.2	0					0	0	2	1	4	3.89395	0		15	10
63	0	1999	1999	0	20	1	0	1	1	0	6.1, 6.3	0	1, 2, 3, 8.2	1	1	2.1	0	0	0	0	1	1	0	0	1	0	0	1	0	0	0	0	0	0					0	0	1	0	4	3.89395	0		15	10
64	0	2010	2011	0	8	0	0	1	1	0	1.3 ,9.1	9	8.2	0	2	2.1	0	2.6	0	0	1	1	0	0	0	0	0	0	0	0	0	0	0	0					0	0	1	0	4	3.89395	0			10
81	0	2000	2000	0	19	0	0	1	1	0	2.1, 6.3, 9.1	9	1, 3, 4	1	1	2.6	0	0	0	0	0	0	0	0	1	0	0	2.3	0	0	0	0	0	0					0	0	0	0	4	3.89395	0			10
78	0	2008	2010	0	9	0	1	1	1	0	3.2	9, 16	1, 2, 4, 6, 10, 12	1	2	1	0	1	0	0	0	0	0	0	0	0	0	0	0	0	0	0	0	0					0	0	0	0	4	3.89395	0			7
66	0	1986	1986	0	33		0	1	1	0	1.2, 9.1	9, 16	1, 3, 5, 7.1, 10	1	3	2.3	0	1	1	0	0	0	0	0	0	0	0	0	0	0	0	0	0	0					0	0	0	0	4	3.89395	0			7
75	1	1994	1994	0	25		0	1	1	0	1.1	0	1, 4, 8.1, 9, 10	1	1	2.6	0	0	0	0	0	0	0	0	0	0	0	0	0	0	0	0	0	0					0	0	0	0	4	3.89395	0			10
65	1	1994	1996	0	23	1	0	1	1	0	1.2	0	4	0	1	2.1	0	0	0	0	1	1	0	1	4	0	2.1	0	0	1	0	2.2	2.4	1				1	1	0	2	1	10	3.89822	0		15	10
61	0	2009	2009	0	10	1	1	1	1	0	1.1, 2.1	0	1, 3, 5, 13	1	3	2.3	0	1	2.1	0	1	1	0	0	1	0	2.3	0	0	0	0	0	0	0					0	0	1	0	10	3.89822	0			10
73	0	2000	2000	0	19	0	0	1	1	0	1.3, 8	0	1, 5, 10	1	2	1	0	1	0	0	0	0	0	0	1	0	0	1	0	0	0	0	0	0					0	0	0	0	7	3.94732	0		15	10
73	0	1989	1989	0	30	1	0	1	1	0	0	0	5, 9, 10	0	2	1	0	0	2.1	0	1	1	0	0	1	0	0	1	0	0	0	0	0	0					0	0	1	0	2	4.02587	0		15	9
31	0	2010	2012	0	7	0	0	1	1	0	0	0	0	0	1	1	0	0	0	0	0	0	0	0	2	0	1	2.1	0	0	0	0	0	1			1		1	0	1	0	27	4.02695	0		15	10
49	0	2009	2009	0	10		0	0	0	1	0	0	0	0	2	2.3	1	0	0	0	0	0	0	0	2	0	2.2	2.1	0	0	0	0	0	1			1		1	0	1	0	11	4.02695	0			10
61	0	1990	1990	0	29	1	1	1	1	0	1.2 ,2.1, 5, 6.1	9	1, 3, 4, 6, 8.1, 10, 13	1	2	2.1	0	0	1	0	1	1	0	1	3	0	2.1	2.1	0	0	0	1	0	2		1			1	1	3	1	11	4.02695	0			10
88	0	1996	1996	0	23	0	0	1	1	0	0	0	1, 9	1	2	1	0	0	2.3	0	0	0	0	0	1	0	0	0	0	0	0	0	1	0					0	0	0	0	11	4.02695	0		15	7
57	0	1995	1995	0	24	0	0	0	0	1	1.2, 2.1, 6.1	0	1, 3, 5, 6	1	3	2.1	0	2.3	2.1	0	2	1	1	0	1	0	0	1	0	0	0	0	0	0					0	0	2	1	11	4.02695	0		15	9
30	0	1991	1993	0	26	1	0	1	1	0	0	16	1, 10	1	2	2.6	0	2.6	0	0	0	0	0	0	1	0	0	0	0	0	0	2.6	0	0					0	0	0	0	11	4.02695	0			10
68	1	1976	1976	0	43	0	0	1	0	0	0	0	10	0	2	1	0	2.3	0	0	0	0	0	0	0	0	0	0	0	0	0	0	0	0					0	0	0	0	11	4.02695	0			10
49	0	2016	2016	0	3	0	1	0	0	1	0	16	2, 4	0	1	0	1	0	0	0	0	0	0	0	0	0	0	0	0	0	0	0	0	0					0	0	0	0	11	4.02695	0			10
54	0	2009	2009	0	10	0	1	0	0	1	2.1	0	1	1	2	2.1	0	2.3	0	0	1	1	0	0	1	0	2.6	0	0	0	0	0	0	0					0	0	1	0	11	4.02695	0			10
72	0	2005	2010	0	9	0	0	0	0	1	0	0	0	0	3	2.3	2.1	0	0	1	1	1	0	0	2	0	0	2.1	1	0	0	0	0	1				1	1	0	2	1	12	4.04493	0		15	10
67	0	2007	2007	0	12	1	1	1	0	0	6.3, 6.4	0	1	1	1	1	0	0	0	0	0	0	0	0	1	0	1	0	0	0	0	0	0	0					0	0	0	0	6	4.04493	0		15	10
71	1	1988	1988	0	31	0	0	0	0	1	0	0	2	0	3	2.3	1	0	1	0	0	0	0	0	1	0	2.6	0	0	0	0	0	0	0					0	0	0	0	6	4.04493	0			10
74	0	2003	2005	0	14	1	1	1	1	0	1.1	0	1, 9	1	1	1	0	0	0	0	0	0	0	0	2	0	2.1	2.2	0	0	0	0	0	1			1		1	0	1	0	6	4.04493	0			8
69	0	2011	2012	0	7		0	1	1	0	0	0	10	0	3	1	0	2.3	2.3	0	0	0	0	0	1	0	0	1	0	0	0	0	0	0					0	0	0	0	6	4.04493	0		15	6
53	0	2013	2013	0	6	1	0	1	1	0	0	0	3, 4, 10	0	2	0	0	1	1	0	0	0	0	0	1	0	0	1	0	0	0	0	0	0					0	0	0	0	6	4.04493	0		15	10
51	0	2016	2017	1	2	0	0	1	1	0	1.2, 1.3	0	3, 4, 5	0	2	2.3	0	2.3	0	0	0	0	0	0	1	0	0	0	0	1	0	0	0	0					0	0	0	0	6	4.04493	0		15	5
62	1	2010	2012	0	7	1	1	1	1	0	1.2	0	1	1	2	2.2	0	2.6	0	0	0	0	0	0	0	0	0	0	0	0	0	0	0	0					0	0	0	0	6	4.04493	0			10
61	1	2007	2007	0	12	0	0	1	0	0	0	0	2	0	2	2.6	0	2.1	0	0	1	1	0	0	1	0	2.3	0	0	0	0	0	0	0					0	0	1	0	6	4.04493	0			10
61	0	1993	1993	0	26	1	1	1	1	0	1.1, 1.3, 2.1	0	3, 5, 9, 12, 13	0	3	1	0	2.1	2.3	0	1	1	0	0	2	0	0	2.3	2.3	0	0	0	0	0					0	0	1	0	6	4.04493	0			10
64	1	2011	2011	0	8	0	0	1	1	0	6.1	0	1	1	2	1	0	1	0	0	0	0	0	0	0	0	0	0	0	0	0	0	0	0					0	0	0	0	6	4.04493	0			10
62	0	2010	2010	0	9		0	1	1	0	0	0	0	0	1	0	0	2.6	0	0	0	0	0	0	0	0	0	0	0	0	0	0	0	0					0	0	0	0	6	4.04493	0			10
64	0	2003	2003	0	16	1	0	1	1	0	0	11	1.13	1	2	2.1	0	2.2	0	0	1	1	0	0	2	0	2.1	0	0	0	0	0	1	1			1		1	0	2	1	20	4.05723	0		15	10
74	0	1989	1989	0	30	0	0	1	1	0	1.2	6.1, 16	12, 13	0	2	1	0	2.2	0	0	0	0	0	0	2	0	2.2	1	0	0	0	0	2.3	0					0	0	0	0	8	4.05723	0		15	10
84	0	1997	2000	0	19		1	1	1	0	0	0	1	1	2	2.2	0	1	0	0	0	0	0	0	2	0	2.4	2.1	0	0	0	0	0	1			1		1	0	1	0	8	4.05723	0			10
42	0	2001	2001	0	18	0	1	1	1	0	0	0	0	0	2	2.3	0	1	0	0	0	0	0	1	4	0	2.2	2.1	2.1	0	0	1	0	2		1			1	1	2	1	8	4.05723	0			10
81	0	2008	2009	0	10	0	1	0	0	1	1.2	7	1, 4, 5, 10, 12	1	2	2.1	0	0	0	2.3	1	1	0	0	1	0	2.1	1	0	0	0	0	0	1			1		1	0	2	1	8	4.05723	0		15	10
66	0	1987	1987	0	32	0	0	0	0	1	1.2, 8	0	1, 4, 5, 9	1	3	2.1	0	0	2.1	2.3	2	1	1	0	2	0	2.1	1	0	0	0	0	0	1			1		1	0	3	1	8	4.05723	0		15	10
70	1	2007	2007	0	12	1	1	1	1	0	1.2, 3.1, 6.2	0	1, 2, 3, 5, 10	1	3	2.1	0	2.2	2.3	0	1	1	0	0	1	0	0	0	0	2.6	0	0	0	0					0	0	1	0	8	4.05723	0			3
73	0	2006	2007	0	12		1	1	1	0	1.2, 6.1, 9.1	0	9	0	3	2.1	0	2.1	2.3	0	2	1	1	0	1	0	2.4	0	0	0	0	0	0	0					0	0	2	1	8	4.05723	0			10
39	0	2011	2012	0	7	1	0	1	1	0	8	0	0	0	2	1	0	1	0	0	0	0	0	0	0	0	0	0	0	0	0	0	0	0					0	0	0	0	8	4.05723	0			9
52	0	2001	2001	0	18	0	1	1	1	0	0	16	10	0	2	2.3	0	1	0	0	0	0	0	0	0	0	0	0	0	0	0	0	0	0					0	0	0	0	8	4.05723	1	5		10
77	0	2009	2010	0	9	0	1	1	1	0	8	0	4, 9	0	2	2.6	0	0	2.3	0	0	0	0	0	0	0	0	0	0	0	0	0	0	0					0	0	0	0	8	4.05723	1	5		10
53	0	2013	2014	0	5	0	0	1	1	0	0	0	3	0	2	2.1	0	1	0	0	1	1	0	0	1	0	0	1	0	0	0	0	0	0					0	0	1	0	14	4.07545	1	5	15	10
54	0	2009	2014	0	5	0	0	1	1	0	6.1, 8, 9	0	9, 10, 12, 13	0	2	2.3	0	0	0	2.3	0	0	0	0	1	0	0	1	0	0	0	0	0	0					0	0	0	0	6	4.07545	1	5	15	10
31	0	1992	1992	0	27	0	0	1	1	0	0	0	10	0	2	2.3	0	2.1	0	0	1	1	0	1	3	0	2.6	2.1	0	0	0	0	1	1			1		1	0	2	1	6	4.07545	1	5	15	10
36	0	2012	2012	0	7	1	1	0	0	1	0	0	0	0	0	0	0	0	0	0	0	0	0	0	1	0	0	0	0	0	0	1	0	0					0	0	0	0	6	4.07545	1	5		10
72	0	2014	2015	0	4	0	0	1	1	0	0	0	3, 13	0	2	1	0	2.1	0	0	1	1	0	0	1	0	1	0	0	0	0	0	0	0					0	0	1	0	6	4.07545	1	5	15	10
71	0	2004	2004	0	15	0	1	1	1	0	8	0	1, 4, 13	1	3	2.1	0	0	1	2.1	2	1	1	0	1	0	0	1	0	0	0	0	0	0					0	0	2	1	6	4.07545	1	5	15	10
28	0	2004	2004	0	15	1	0	0	0	1	6.2, 8	0	4	0	4	2.1	0	1	2.1	2.1	3	1	1	1	4	2.1	2.1	2.1	0	0	0	0	1	3	1				1	1	6	1	6	4.07545	1	5	15	10
81	0	2013	2014	0	5	0	0	1	1	0	1.4	0	1, 5, 10, 11	1	1	0	0	2.3	0	0	0	0	0	0	0	0	0	0	0	0	0	0	0	0					0	0	0	0	6	4.07545	1	5		10
66	0	2012	2013	0	6		0	1	1	0	8	9	4, 10	0	2	1	0	1	0	0	0	0	0	0	0	0	0	0	0	0	0	0	0	0					0	0	0	0	6	4.07545	1	5		10
62	0	1990	1990	0	29		0	1	1	0	6.1	0	9	0	1	2.6	0	0	0	0	0	0	0	0	0	0	0	0	0	0	0	0	0	0					0	0	0	0	6	4.07545	1	5		10
25	0	2009	2009	0	10	0	0	1	1	0	8	0	0	0	3	2.3	0	2.1	2.6	0	1	1	0	0	0	0	0	0	0	0	0	0	0	0					0	0	1	0	6	4.07545	1	5		10
61	0	1991	1991	0	28	0	1	0	0	1	6.1	0	9	0	1	1	0	0	0	0	0	0	0	0	1	0	0	1	0	0	0	0	0	0					0	0	0	0	16	4.1045	1	5	15	10
69	0	2008	2010	0	9	0	1	1	1	0	0	0	4	0	1	1	0	0	0	0	0	0	0	1	4	2.2	2.1	2.1	1	0	0	0	0	2		1			1	1	2	1	2	4.1045	1	5	15	10
26	0	2011	2014	0	5	0	0	0	0	1	0	0	1	1	3	2.3	0	2.2	1	0	0	0	0	1	3	0	2.4	2.1	0	0	0	2.2	0	1				1	1	0	1	0	2	4.1045	1	5		10
66	0	2004	2004	0	15	1	1	1	1	0	1.2, 1.3	0	3, 4, 5, 9, 10	0	2	0	0	1	2.1	0	1	1	0	0	1	0	0	2.3	0	0	0	0	0	0					0	0	1	0	2	4.1045	1	5		10
61	0	2005	2005	0	14		1	0	1	0	1.3	16	0	0	2	1	0	1	0	0	0	0	0	0	1	0	0	0	0	1	0	0	0	0					0	0	0	0	2	4.1045	1	5	15	10
73	0	2000	2000	0	19	0	1	0	0	1	0	0	1, 2, 3	1	3	1	2.1	1	0	0	1	1	0	0	1	0	0	1	0	0	0	0	0	0					0	0	1	0	2	4.1045	1	5	15	10
30	0	2011	2011	0	8	0	0	0	0	1	0	16	4	0	1	2.6	0	0	0	0	0	0	0	0	1	0	2.6	0	0	0	0	0	0	0					0	0	0	0	2	4.1045	1	5		10
67	0	2004	2008	0	11	0	1	0	0	1	9.1	5.1	1, 10, 13	1	2	2.6	0	0	2.3	0	0	0	0	0	0	0	0	0	0	0	0	0	0	0					0	0	0	0	2	4.1045	1	5		10
53	0	2018	2018	1	1	1	0	0	0	1	6.5	0	0	0	1	0	0	0	1	0	0	0	0	0	0	0	0	0	0	0	0	0	0	0					0	0	0	0	2	4.1045	1	5		10
81	0	2005	2005	0	14	0	0	1	1	0	0	0	3, 4	0	2	1	0	1	0	0	0	0	0	0	0	0	0	0	0	0	0	0	0	0					0	0	0	0	2	4.1045	1	5		10
60	0	2006	2006	0	13	0	1	1	0	0	0	9	3	0	2	2.1	1	0	0	0	1	1	0	0	0	0	0	0	0	0	0	0	0	0					0	0	1	0	2	4.1045	1	5		10
60	0	1979	1979	0	40	0	0	0	0	1	6.1	0	0	0	1	2.6	0	0	0	0	0	0	0	0	0	0	0	0	0	0	0	0	0	0					0	0	0	0	2	4.1045	1	5		10
80	1	2003	2005	0	14	0	0	0	0	1	0	0	1, 10	1	2	2.6	0	2.6	0	0	0	0	0	0	1	0	1	0	0	0	0	0	0	0					0	0	0	0	19	4.10735	1	5	15	8
77	0	2008	2008	0	11	1	1	1	1	0	0	0	4, 5	0	2	2.1	0	1	0	0	1	1	0	0	1	0	0	1	0	0	0	0	0	0					0	0	1	0	13	4.1248	1	5	15	6
74	1	1995	1995	0	24	1	0	1	1	0	9	0	1, 2, 3, 5, 12	1	2	2.3	0	1	0	0	0	0	0	0	1	0	0	1	0	0	0	0	0	0					0	0	0	0	2	4.1248	1	5	15	10
24	0	1999	1999	0	20	0	0	1	0	0	0	0	0	0	1	0	0	0	0	0	0	0	0	0	1	0	2.6	0	0	0	0	0	0	0					0	0	0	0	2	4.1248	1	5		6
87	0	2005	2005	0	14		0	0	0	1	1.2, 3.2	0	1, 7.1	1	3	2.1	0	0	2.3	2.3	1	1	0	1	3	0	0	2.1	0	1	0	2.3	0	1				1	1	0	2	1	2	4.1248	1	5	15	10
38	0	2014	2014	0	5	0	0	0	0	1	0	0	3	0	1	0	0	1	0	0	0	0	0	0	0	0	0	0	0	0	0	0	0	0					0	0	0	0	2	4.1248	1	5		10
38	1	2003	2003	0	16	0	0	1	1	0	0	0	1, 3	1	1	2.1	0	0	0	0	1	1	0	0	1	0	0	1	0	0	0	0	0	0					0	0	1	0	2	4.1248	1	5	15	10
73	0	1980	1980	0	39	0	0	1	1	0	1.2	9	1	1	2	2.6	0	2.6	0	0	0	0	0	0	0	0	0	0	0	0	0	0	0	0					0	0	0	0	2	4.1248	1	5		7
51	1	2013	2014	0	5		0	0	1	0	0	9	0	0	1	0	0	1	0	0	0	0	0	0	0	0	0	0	0	0	0	0	0	0					0	0	0	0	2	4.1248	1	5		10
66	0	2007	2007	0	12	0	1	1	1	0	1.1, 1.3, 8	3, 9, 16	4	0	2	2.3	0	2.6	0	0	0	0	0	0	0	0	0	0	0	0	0	0	0	0					0	0	0	0	2	4.1248	1	5		6
25	0	2010	2010	0	9	0	0	0	0	1	0	0	4, 12	0	1	2.6	0	0	0	0	0	0	0	0	0	0	0	0	0	0	0	0	0	0					0	0	0	0	2	4.1248	1	5		10
74	0	2000	2000	0	19		0	1	0	0	0	0	10, 12	0	3	1	0	2.3	2.3	0	0	0	0	0	0	0	0	0	0	0	0	0	0	0					0	0	0	0	2	4.1248	1	5		10
88	0	1996	1996	0	23	0	0	1	1	0	1.2, 9.1	0	1, 2, 3, 4, 8.1	1	2	2.6	0	2.3	0	0	0	0	0	0	1	0	2.3	0	0	0	0	0	0	0					0	0	0	0	2	4.1248	1	5		10
76	0	2017	2018	1	1	1	1	1	1	0	6.1	0	1	1	2	1	0	1	0	0	0	0	0	0	0	0	0	0	0	0	0	0	0	0					0	0	0	0	6	4.12656	1	5		10
68	0	2008	2008	0	11		0	1	1	0	0	0	1	1	1	2.6	0	0	0	0	0	0	0	0	0	0	0	0	0	0	0	0	0	0					0	0	0	0	12	4.14845	1	5		10
70	1	2002	2002	0	17		0	1	0	0	1.2	0	0	0	3	2.3	0	2.1	1	0	1	1	0	0	1	0	1	0	0	0	0	0	0	0					0	0	1	0	9	4.15953	1	5	15	10
30	0	2014	2014	0	5	0	0	0	0	1	6.3	16	1, 3	1	3	2.3	0	1	2.3	0	0	0	0	0	1	0	0	0	0	0	0	0	1	0					0	0	0	0	8	4.17886	1	5	15	3
36	0	2006	2006	0	13	0	1	1	1	0	6.1	16	5	0	2	2.3	0	2.6	0	0	0	0	0	0	0	0	0	0	0	0	0	0	0	0					0	0	0	0	16	4.18081	1	5		2
49	0	2006	2006	0	13	0	0	1	1	0	8	0	0	0	1	1	0	0	0	0	0	0	0	0	1	0	2.3	0	0	0	0	0	0	0					0	0	0	0	7	4.19496	1	5		10
36	0	2017	2017	1	2	0	0	1	1	0	0	0	0	0	1	1	0	0	0	0	0	0	0	0	0	0	0	0	0	0	0	0	0	0					0	0	0	0	7	4.19496	1	5		10
90	0	2006	2006	0	13	0	1	1	1	0	0	0	1, 6, 8.2	1	1	2.6	0	0	0	0	0	0	0	0	0	0	0	0	0	0	0	0	0	0					0	0	0	0	4	4.19701	1	5		5
62	0	2006	2005	0	14	1	0	1	1	0	0	0	0	0	2	2.1	0	1	0	0	1	1	0	1	3	0	2.3	2.2	0	1	0	0	0	0					0	0	1	0	14	4.20288	1	5	15	10
78	0	2012	2012	0	7	0	1	0	0	1	1.2, 3, 8	4	4	0	3	2.3	0	1	1	0	0	0	0	0	0	0	0	0	0	0	0	0	0	0					0	0	0	0	13	4.21391	1	5		10
62	0	2016	2017	1	2	1	1	1	1	0	0	0	0	0	2	1	0	2.3	0	0	0	0	0	0	2	0	0	2.1	0	0	0	0	1	1			1		1	0	1	0	16	4.22431	1	5	15	10
55	0	2002	2002	0	17	0	0	0	0	1	6.3	0	1, 3	1	1	0	0	1	0	0	0	0	0	0	1	0	0	0	0	0	0	0	2.2	0					0	0	0	0	8	4.27233	1	5		10
36	1	2015	2017	1	2	0	0	1	1	0	6.1	1	2, 4, 5	0	4	2.3	2.1	1	0	2.1	2	1	1	0	2	0	2.2	0	0	2.1	0	0	0	1				1	1	0	3	1	4	4.28525	1	5		10
76	1	2005	2015	0	4	0	0	1	1	0	1.1, 1.2	0	1, 10	1	1	1	0	1	0	0	0	0	0	0	0	0	0	0	0	0	0	0	0	0					0	0	0	0	8	4.30335	1	5		6
63	0	2016	2017	1	2	0	0	1	1	0	0	0	10	0	2	1	0	1	0	0	0	0	0	0	0	0	0	0	0	0	0	0	0	0					0	0	0	0	4	4.3097	1	5		10
65	0	2006	2007	0	12	0	0	0	0	1	8	0	7.1	0	2	1	0	1	0	0	0	0	0	0	2	0	2.6	2.1	0	0	0	0	0	1			1		1	0	1	0	4	4.32696	1	5		10
61	0	2008	2008	0	11		0	1	1	0	3.2	16	9, 13	0	2	2.6	0	2.6	0	0	0	0	0	0	0	0	0	0	0	0	0	0	0	0					0	0	0	0	5	4.32972	1	5		10
66	1	2010	2012	0	7		0	0	0	1	0	0	1	1	1	1	0	0	0	0	0	0	0	0	0	0	0	0	0	0	0	0	0	0					0	0	0	0	14	4.33548	1	5		10
59	0	1996	1997	0	22	0	0	1	1	0	0	0	0	0	2	0	0	1	2.1	0	1	1	0	0	2	0	0	2.1	0	0	0	0	1	1			1		1	0	2	1	8	4.33645	1	5	15	8
22	0	2009	2009	0	10	0	0	1	1	0	1.2	0	1, 10	1	1	2.6	0	0	0	0	0	0	0	0	1	0	2.6	0	0	0	0	0	0	0					0	0	0	0	15	4.35321	1	5		10
49	0	2004	2007	0	12		0	1	1	0	0	9	5, 12	0	1	2.3	0	0	0	0	0	0	0	0	1	0	0	1	0	0	0	0	0	0					0	0	0	0	5	4.35321	1	5	15	10
62	0	2002	2003	0	16	0	1	1	1	0	0	0	9	0	2	2.3	0	0	0	2.4	0	0	0	0	1	0	0	0	0	0	0	2.4	0	0					0	0	0	0	5	4.35321	1	5		8
53	0	1986	1986	0	33	0	0	1	0	0	1.2, 1.1, 1.3	3, 9, 16	10	0	1	2.3	0	1	0	0	0	0	0	1	3	2.1	2.1	0	0	0	0	0	1	1			1		1	0	1	0	5	4.35321	1	5	15	6
36	1	2006	2006	0	13	0	0	1	1	0	0	0	1.3	0	2	2.3	0	1	0	0	0	0	0	0	1	0	0	0	0	1	0	0	0	0					0	0	0	0	5	4.35321	1	5	15	11
76	0	2000	2002	0	17	0	1	1	1	0	0	0	1	1	1	2.1	0	0	0	0	1	1	0	1	3	0	0	2.2	0	2.3	0	0	0	0					0	0	1	0	5	4.35321	1	5		2
50	0	2014	2014	0	5	0	0	0	1	0	8	0	3	0	4	1	0	1	2.3	2.3	0	0	0	1	3	0	2.1	0	0	0	0	0	2.2	1			1		1	0	1	0	5	4.35321	1	5		10
81	0	2014	2015	0	4		0	0	0	1	3.2	0	1, 2, 6, 8.1, 9	1	1	1	0	0	0	0	0	0	0	0	0	0	0	0	0	0	0	0	0	0					0	0	0	0	5	4.35321	1	5		10
60	1	2005	2009	0	10	1	0	1	1	0	1.2	0	1, 4	1	2	1	0	1	0	0	0	0	0	0	1	0	0	2.3	0	0	0	0	0	0					0	0	0	0	5	4.35321	1	5		10
86	0	2009	2009	0	10	1	0	0	0	1	2.3, 8	0	1, 2, 3, 4, 8.2, 9	1	2	0	2.3	2.6	0	0	0	0	0	0	0	0	0	0	0	0	0	0	0	0					0	0	0	0	5	4.35321	1	5		3
59	0	2007	2008	0	11	0	0	1	0	0	1.1, 10	0	4, 10, 13	0	2	2.1	0	2.3	0	0	1	1	0	0	0	0	0	0	0	0	0	0	0	0					0	0	1	0	5	4.35321	1	5		10
48	0	1986	1986	0	33	0	1	1	1	0	8	0	4	0	3	2.1	0	2.1	2.1	0	3	1	1	0	1	0	0	0	0	0	0	2.6	0	0					0	0	3	1	5	4.35321	1	5		10
69	0	2006	2006	0	13		0	1	1	0	8	0	4	0	1	2.6	0	0	0	0	0	0	0	0	1	0	0	0	0	2.6	0	0	0	0					0	0	0	0	6	4.3788	1	5		10
61	0	2010	2013	0	6		0	1	1	0	0	0	3, 4	0	3	2.1	0	2.6	2.6	0	1	1	0	0	0	0	0	0	0	0	0	0	0	0					0	0	1	0	6	4.3788	1	5		10
82	0	2011	2011	0	8		0	1	1	0	0	0	1, 4, 9	1	2	1	0	1	0	0	0	0	0	0	0	0	0	0	0	0	0	0	0	0					0	0	0	0	4	4.43254	1	5		10
20	0	2011	2011	0	8	1	0	1	1	0	6.1	0	4	0	1	1	0	0	0	0	0	0	0	0	1	0	1	0	0	0	0	0	0	0					0	0	0	0	14	4.43425	1	5	15	10
61	0	2002	2004	0	15	0	0	0	0	1	0	9	1, 3, 13	1	1	0	0	1	0	0	0	0	0	0	1	0	1	0	0	0	0	0	0	0					0	0	0	0	18	4.44765	1	5	15	10
61	0	2014	2015	0	4	0	0	1	1	0	0	3	0	0	1	1	0	0	0	0	0	0	0	0	1	0	1	0	0	0	0	0	0	0					0	0	0	0	12	4.47977	1	5	15	4
65	0	1998	2001	0	18		0	1	1	0	0	0	1, 5	1	2	1	0	2.1	0	0	1	1	0	1	3	0	1	2.1	0	0	0	0	0	1			1		1	0	2	1	6	4.47977	1	5	15	6
52	0	2016	2016	0	3	0	0	1	1	0	0	0	0	0	1	0	0	0	0	1	0	0	0	0	1	0	0	2.6	0	0	0	0	0	0					0	0	0	0	6	4.47977	1	5		6
32	0	2006	2007	0	12		0	0	1	0	0	0	0	0	1	2.1	0	0	0	0	1	1	0	1	3	0	2.1	2.1	0	0	0	1	0	2		1			1	1	3	1	6	4.47977	1	5		7
26	0	2006	2005	0	14	0	0	1	1	0	6.1, 9	0	1, 10, 12	1	1	1	0	0	0	0	0	0	0	0	2	0	0	2.1	0	1	0	0	0	4		1			1	1	4	1	6	4.47977	1	5	15	10
84	0	2008	2010	0	9		0	1	1	0	8	0	1, 4	1	3	0	0	2.2	2.3	2.3	0	0	0	0	2	0	0	2.1	0	0	0	0	1	1			1		1	0	1	0	6	4.47977	1	5	15	10
68	1	2005	2005	0	14	1	0	1	1	0	0	0	4	0	1	2.6	0	0	0	0	0	0	0	0	1	0	2.6	0	0	0	0	0	0	0					0	0	0	0	6	4.47977	1	5		10
59	0	2004	2004	0	15		1	1	1	0	6.1	0	4	0	2	2.1	0	2.6	0	0	1	1	0	0	0	0	0	0	0	0	0	0	0	0					0	0	1	0	6	4.47977	1	5		10
72	0	1997	1997	0	22	0	1	1	1	0	3.2	0	1	1	2	1	0	1	0	0	0	0	0	0	0	0	0	0	0	0	0	0	0	0					0	0	0	0	6	4.47977	1	5		10
85	0	1969	1969	0	50	0	0	1	1	0	6.1	0	1, 3	1	2	2.6	1	0	0	0	0	0	0	0	0	0	0	0	0	0	0	0	0	0					0	0	0	0	6	4.47977	1	5		10
47	0	2009	2009	0	10		0	1	1	0	0	0	1	1	1	2.6	0	0	0	0	0	0	0	0	0	0	0	0	0	0	0	0	0	0					0	0	0	0	6	4.47977	1	5		10
64	0	2005	2008	0	11	0	0	1	1	0	0	9	1, 2, 5	1	1	1	0	0	0	0	0	0	0	0	1	0	0	2.6	0	0	0	0	0	0					0	0	0	0	15	4.48006	1	5		6
86	0	2006	2006	0	13	0	0	1	1	0	6.1	0	1, 10, 13	1	4	2.3	0	2.1	2.1	2.2	2	1	1	1	3	0	2.2	2.3	0	2.6	0	0	0	0					0	0	2	1	11	4.48006	1	5		10
85	0	1996	1996	0	23	1	0	1	1	0	6.1	0	0	0	2	2.3	0	1	0	0	0	0	0	0	1	0	0	0	0	0	0	0	0	0					0	0	0	0	11	4.48006	1	5		8
60	0	2015	2016	0	3	1	0	1	1	0	1.2	0	3	0	2	1	0	2.3	0	0	0	0	0	0	1	0	0	1	0	0	0	0	0	0					0	0	0	0	11	4.48006	1	5	15	5
81	0	2001	2001	0	18		0	1	0	0	6.3, 9	11	0	0	3	2.1	0	0	1	2.3	1	1	0	0	2	0	2.1	1	0	0	0	0	0	1			1		1	0	2	1	11	4.48006	1	5	15	10
35	0	1987	1987	0	32		0	1	1	0	0	16	4	0	3	2.3	0	2.6	2.3	0	0	0	0	1	3	0	0	2.2	0	2.1	0	2.6	0	1				1	1	0	1	0	11	4.48006	1	5		7
77	0	2007	2008	0	11	0	1	1	1	0	6.1, 6.3, 9.1	0	1, 4	1	2	2.1	0	1	0	0	1	1	0	0	0	0	0	0	0	0	0	0	0	0					0	0	1	0	11	4.48006	1	5		10
53	0	2018	2018	1	1	0	0	0	0	1	0	0	4	0	1	2.3	0	0	0	0	0	0	0	0	1	0	0	0	0	0	0	0	0	0					0	0	0	0	11	4.48006	1	5		10
70	0	2006	2006	0	13		0	0	0	1	1.2	0	4	0	2	2.3	0	0	2.6	0	0	0	0	0	1	0	0	0	0	2.6	0	0	0	0					0	0	0	0	11	4.48006	1	5		9
54	0	1988	1988	0	31	0	0	1	1	0	8	0	9	0	2	2.6	0	2.6	0	0	0	0	0	0	0	0	0	0	0	0	0	0	0	0					0	0	0	0	11	4.48006	1	5		10
76	0	2002	2005	0	14	0	1	1	1	0	0	0	3, 8.2, 13	0	2	2.3	0	2.3	0	0	0	0	0	0	0	0	0	0	0	0	0	0	0	0					0	0	0	0	10	4.49031	1	5		10
87	0	1972	1984	0	35	0	0	0	0	1	0	11	5	0	2	1	0	2.6	0	0	0	0	0	0	1	0	0	1	0	0	0	0	0	0					0	0	0	0	22	4.49225	1	5	15	10
61	1	2012	2013	0	6	0	0	1	1	0	0	0	3, 4	0	1	1	0	0	0	0	0	0	0	0	1	0	0	1	0	0	0	0	0	0					0	0	0	0	18	4.54426	1	5	15	10
55	1	2000	2000	0	19	0	0	1	1	0	1.1	3	1, 5	1	2	2.3	0	2.3	0	0	0	0	0	0	1	0	0	2.3	0	0	0	0	0	0					0	0	0	0	8	4.591	1	5		10
62	0	2002	2004	0	15		0	1	1	0	0	9	3, 13	0	2	2.3	0	2.3	0	0	0	0	0	0	0	0	0	0	0	0	0	0	0	0					0	0	0	0	7	4.60493	1	5		10
63	0	2013	2015	0	4	0	1	1	0	0	0	0	1, 2, 6, 8.1, 10	1	2	1	2.1	0	0	0	1	1	0	0	2	0	2.1	1	0	0	0	0	0	1			1		1	0	2	1	9	4.62563	1	5	15	10
80	0	1988	1988	0	31	0	0	1	1	0	0	0	10	0	1	2.6	0	0	0	0	0	0	0	0	1	0	0	2.6	0	0	0	0	0	0					0	0	0	0	2	4.62563	1	5		10
71	0	1980	1980	0	39	0	0	1	1	0	1.1, 3.1	0	1, 3	1	2	2.6	0	2.1	0	0	1	1	0	0	1	0	2.6	0	0	0	0	0	0	0					0	0	1	0	2	4.62563	1	5		10
56	0	2011	2013	0	6	0	0	1	1	0	0	0	1, 4, 9	1	1	1	0	0	0	0	0	0	0	0	1	0	0	0	0	0	0	0	1	0					0	0	0	0	2	4.62563	1	5	15	4
68	1	2014	2015	0	4	0	0	1	1	0	6.1	0	1, 3, 12, 13	1	1	0	0	1	0	0	0	0	0	0	1	0	0	1	0	0	0	0	0	0					0	0	0	0	2	4.62563	1	5	15	10
44	0	2005	2011	0	8	0	0	1	1	0	8	16	4	0	1	1	0	0	0	0	0	0	0	0	1	0	0	1	0	0	0	0	0	0					0	0	0	0	2	4.62563	1	5	15	5
45	0	2013	2013	0	6	0	1	0	1	0	0	16	0	0	1	2.6	0	0	0	0	0	0	0	0	0	0	0	0	0	0	0	0	0	0					0	0	0	0	2	4.62563	1	5	10	10
81	0	2009	2010	0	9		1	1	1	0	0	0	10	0	1	2.1	0	0	0	0	1	1	0	0	0	0	0	0	0	0	0	0	0	0					0	0	1	0	2	4.62563	1	5	10	5
32	1	2005	2011	0	8	0	0	0	0	1	10	0	11	0	2	2.3	0	0	1	0	0	0	0	0	0	0	0	0	0	0	0	0	0	0					0	0	0	0	2	4.62563	1	5	10	6
87	1	2016	2017	1	2	0	0	1	1	0	1.2	0	1, 4	1	1	0	0	2.6	0	0	0	0	0	0	0	0	0	0	0	0	0	0	0	0					0	0	0	0	2	4.62563	1	5	10	6
70	0	1998	1998	0	21		0	0	0	1	0	0	1, 3	1	2	2.1	0	2.3	0	0	1	1	0	0	0	0	0	0	0	0	0	0	0	0					0	0	1	0	2	4.62563	1	5	10	7
68	0	1999	1999	0	20	0	1	1	1	0	8, 9.1	0	4, 10, 11, 12	0	2	2.1	0	2.6	0	0	1	1	0	0	0	0	0	0	0	0	0	0	0	0					0	0	1	0	2	4.62563	1	5	10	5
73	0	2009	2010	0	9		1	0	0	1	0	0	3, 5, 9	0	3	2.1	0	2.1	2.3	0	2	1	1	0	0	0	0	0	0	0	0	0	0	0					0	0	2	1	8	4.66093	1	5	10	7
71	1	2008	2008	0	11	1	0	0	0	1	0	8, 15, 16	9	0	3	2.3	0	1	0	2.3	0	0	0	0	2	0	2.6	1	0	0	0	0	0	0					0	0	0	0	11	4.66231	1	5	15	10
70	0	1999	1999	0	20		0	1	1	0	0	0	0	0	1	2.1	0	0	0	0	1	1	0	0	1	0	0	2.6	0	0	0	0	0	0					0	0	1	0	4	4.66231	1	5		7
55	0	1995	1995	0	24		1	1	1	0	0	0	12	0	1	0	0	1	0	0	0	0	0	0	1	0	0	1	0	0	0	0	0	0					0	0	0	0	4	4.66231	1	5	15	7
63	0	2008	2009	0	10		0	0	0	1	0	0	2.5	0	1	0	0	1	0	0	0	0	0	0	1	0	0	2.6	0	0	0	0	0	0					0	0	0	0	4	4.66231	1	5		8
57	0	1999	1999	0	20	0	1	1	1	0	2.1, 8	16	1, 2, 4, 5, 7.1, 8.1, 8.2, 13	1	1	0	0	2.6	0	0	0	0	0	0	1	0	1	0	0	0	0	0	0	0					0	0	0	0	4	4.66231	1	5	15	10
67	0	2007	2008	0	11		1	1	1	0	1.2	0	1	1	3	2.1	0	2.1	1	0	2	1	1	0	1	0	0	1	0	0	0	0	0	0					0	0	2	1	4	4.66231	1	5	15	10
43	0	2012	2012	0	7	0	0	1	1	0	0	0	1, 10	1	1	1	0	0	0	0	0	0	0	0	2	2.1	1	0	0	0	0	0	0	1			1		1	0	1	0	4	4.66231	1	5	15	8
61	0	2012	2013	0	6	0	0	0	0	1	6.1	0	1, 3	1	1	0	0	2.6	0	0	0	0	0	0	0	0	0	0	0	0	0	0	0	0					0	0	0	0	4	4.66231	1	5		10
79	0	1994	1994	0	25	0	0	1	1	0	1.3	0	1, 3, 4, 8.1, 9, 13	1	4	1	0	2.3	2.3	2.3	0	0	0	0	0	0	0	0	0	0	0	0	0	0					0	0	0	0	4	4.66231	1	5		10
53	0	2011	2014	0	5	0	0	0	0	1	0	0	1	1	1	2.6	0	0	0	0	0	0	0	0	0	0	0	0	0	0	0	0	0	0					0	0	0	0	4	4.66231	1	5		10
77	0	1998	1998	0	21	0	0	1	1	0	6.3	0	1, 2, 3, 4, 8.2	1	3	1	0	2.3	1	0	0	0	0	0	0	0	0	0	0	0	0	0	0	0					0	0	0	0	4	4.66231	1	5		10
83	0	2007	2007	0	12	0	0	1	1	0	0	0	1, 2, 3, 4, 8.1	1	3	2.1	0	2.1	0	2.3	2	1	1	0	0	0	0	0	0	0	0	0	0	0					0	0	2	1	4	4.66231	1	5		10
73	1	2008	2008	0	11		0	1	1	0	0	11	3, 9	0	2	2.1	0	0	1	0	1	1	0	0	0	0	0	0	0	0	0	0	0	0					0	0	1	0	4	4.66231	1	5		3
76	0	2007	2008	0	11	1	0	1	0	0	9	0	4, 5	0	4	1	0	2.2	1	2.4	0	0	0	1	3	0	2.1	2.1	0	0	0	2.2	0	2		1			1	1	2	1	13	4.66702	1	5		6
67	0	2014	2015	0	4	1	1	1	1	0	1.2, 3.2	16	3, 10	0	2	2.1	0	2.1	0	0	2	1	1	0	0	0	0	0	0	0	0	0	0	0					0	0	2	1	13	4.66702	1	5		3
62	0	1995	1995	0	24	0	0	1	0	0	0	0	1, 9, 12	1	1	0	0	1	0	0	0	0	0	0	1	0	0	2.6	0	0	0	0	0	0					0	0	0	0	11	4.72409	1	5		9
62	1	2006	2006	0	13	0	0	1	1	0	9	0	10	0	2	1	0	2.1	0	0	1	1	0	0	1	0	1	0	0	0	0	0	0	0					0	0	1	0	23	4.72873	1	5	15	3
81	0	2012	2013	0	6		0	0	0	1	0	0	1, 3	1	1	0	0	2.6	0	0	0	0	0	0	0	0	0	0	0	0	0	0	0	0					0	0	0	0	8	4.73149	1	5		10
79	0	1980	1980	0	39	0	0	1	1	0	0	0	1.2	1	1	0	1	0	0	0	0	0	0	0	1	0	0	0	0	0	1	0	0	0					0	0	0	0	5	4.73284	1	5	15	1
58	0	2013	2014	0	5	0	0	0	0	1	1.2, 1.5	0	2, 4, 6, 8.1, 7.1	0	1	2.2	0	0	0	0	0	0	0	0	2	0	2.1	1	0	0	0	0	0	1			1		1	0	1	0	33	4.73464	1	5	15	3
78	0	2014	2014	0	5	0	0	1	0	0	0	0	5	0	1	1	0	0	0	0	0	0	0	0	2	0	2.1	2.6	0	0	0	0	0	1			1		1	0	1	0	18	4.73464	1	5	10	10
81	0	2013	2013	0	6		0	1	1	0	0	0	1, 5	1	1	0	0	0	0	2.6	0	0	0	0	1	0	0	2.6	0	0	0	0	0	0					0	0	0	0	18	4.73464	1	5	10	2
77	1	1998	1998	0	21	0	0	1	1	0	1.2, 9	0	1, 3, 7.1, 9	1	2	2.3	0	2.2	1	0	0	0	0	0	1	0	0	2.1	0	0	0	0	0	1			1		1	0	1	0	18	4.73464	1	5	10	10
49	0	2005	2006	0	13	1	0	1	1	0	0	0	1	1	1	1	0	0	0	0	0	0	0	0	1	0	0	1	0	0	0	0	0	0					0	0	0	0	18	4.73464	1	5	10	6
59	1	1994	1994	0	25		0	1	0	0	6.1, 8	0	1, 3, 9, 10	1	2	1	0	2.3	0	0	0	0	0	0	1	0	0	1	0	0	0	0	0	0					0	0	0	0	18	4.73464	1	5	15	5
78	0	1971	1971	0	48	1	1	1	1	0	1.2, 8	16	0	0	2	2.3	0	2.1	0	0	1	1	0	0	1	0	0	1	0	0	0	0	0	0					0	0	1	0	18	4.73464	1	5	15	10
63	1	2014	2015	0	4	0	0	0	0	1	1.4, 2.3	0	1, 2, 8.1, 10	1	1	0	0	0	2.6	0	0	0	0	0	0	0	0	0	0	0	0	0	0	0					0	0	0	0	18	4.73464	1	5		10
43	1	2014	2016	0	3	0	0	1	1	0	0	0	5	0	4	2.1	0	1	2.3	2.3	1	1	0	0	0	0	0	0	0	0	0	0	0	0					0	0	1	0	18	4.73464	1	5		10
65	1	2013	2014	0	5	0	0	1	1	0	1.2, 1.4, 9	0	1, 10	1	2	0	1	1	0	0	0	0	0	0	0	0	0	0	0	0	0	0	0	0					0	0	0	0	18	4.73464	1	5		10
59	0	2005	2005	0	14	0	1	1	1	0	2.1, 8	0	0	0	1	0	0	2.6	0	0	0	0	0	0	0	0	0	0	0	0	0	0	0	0					0	0	0	0	18	4.73464	1	5		10
74	0	2015	2017	1	2		0	1	0	0	9.1	9	1	1	1	2.6	0	0	0	0	0	0	0	0	0	0	0	0	0	0	0	0	0	0					0	0	0	0	18	4.73464	1	5		8
78	0	2006	2006	0	13	0	0	0	1	0	0	3	0	0	0	0	0	0	0	0	0	0	0	0	1	0	2.6	0	0	0	0	0	0	0					0	0	0	0	24	4.73936	1	5		5
52	0	2001	2006	0	13	1	0	1	1	0	0	3	1,3, 4, 5	1	2	0	0	1	2.1	0	1	1	0	0	1	0	0	1	0	0	0	0	0	0					0	0	1	0	19	4.74846	1	5	15	8
68	0	1989	1989	0	30		1	1	0	0	0	0	10	0	2	2.5	0	1	0	0	0	0	0	0	2	0	2.1	0	0	1	0	0	0	1			1		1	0	1	0	20	4.74946	1	5	15	8
53	0	2005	2007	0	12	0	0	1	1	0	6.1	4, 9	5, 9, 12	0	5	2.1	2.3	2.2	2.3	2.3	1	1	0	0	2	0	0	2.1	0	0	0	1	0	1				1	1	0	2	1	6	4.74946	1	5		10
42	1	2006	2010	0	9	0	0	1	1	0	9, 3	0	9	0	3	0	0	0	0	0	0	0	0	0	1	0	2.6	0	0	0	0	0	0	0					0	0	0	0	6	4.74946	1	5		2
74	0	2003	2003	0	16	0	0	1	1	0	0	0	4.9	0	1	1	0	0	0	0	0	0	0	0	2	0	2.1	0	0	0	0	1	0	1				1	1	0	1	0	6	4.74946	1	5		2
85	0	2001	2001	0	18	1	1	1	1	0	0	0	3	0	3	1	2.1	1	0	0	1	1	0	0	2	0	1	0	0	2.1	0	0	0	1				1	1	0	2	1	6	4.74946	1	5	15	2
66	1	2008	2008	0	11		0	0	1	0	1.1, 1.3, 8	0	3, 4	0	1	0	0	1	0	0	0	0	0	0	1	0	0	1	0	0	0	0	0	0					0	0	0	0	6	4.74946	1	5	15	4
52	1	2002	2002	0	17		0	1	1	0	0	0	4, 12	0	3	1	0	1	1	0	0	0	0	0	1	0	1	0	0	0	0	0	0	0					0	0	0	0	6	4.74946	1	5	15	7
47	1	2011	2011	0	8		0	0	1	0	8	0	0	0	3	2.1	0	2.6	2.6	0	1	1	0	0	2	0	0	2.1	0	0	0	2.3	0	1				1	1	0	2	1	6	4.74946	1	5	10	8
40	1	2005	2005	0	14		0	0	0	1	0	16	10	0	2	2.3	0	0	0	1	0	0	0	0	0	0	0	0	0	0	0	0	0	0					0	0	0	0	6	4.74946	1	5	10	1
82	0	1994	1994	0	25	1	0	1	1	0	0	16	1, 3, 4, 13	1	2	2.3	0	2.3	0	0	0	0	0	0	0	0	0	0	0	0	0	0	0	0					0	0	0	0	6	4.74946	1	5	10	10
50	0	2004	2006	0	13	0	0	1	1	0	9	0	2	0	2	1	0	2.1	0	0	1	1	0	0	1	0	1	0	0	0	0	0	0	0					0	0	1	0	22	4.77796	1	5	15	10
73	0	2004	2005	0	14	0	1	1	1	0	0	0	1, 10, 12, 13	1	3	2.1	0	2.1	1	0	2	1	1	1	3	0	2.1	2.2	0	0	0	1	0	1				1	1	0	3	1	10	4.77796	1	5		7
70	0	2012	2015	0	4	0	1	0	0	1	0	0	3, 5	0	1	0	0	1	0	0	0	0	0	0	1	0	0	2.6	0	0	0	0	0	0					0	0	0	0	10	4.77796	1	5		10
67	1	2013	2014	0	5	0	0	1	1	0	0	3, 9, 16	1, 3	1	1	2.1	0	1	0	0	1	1	0	0	1	0	0	2.4	0	0	0	0	0	0					0	0	1	0	10	4.77796	1	5		10
55	1	2008	2012	0	7	1	0	1	1	0	0	0	0	0	2	2.1	0	2.2	0	0	1	1	0	0	1	0	0	0	0	2.6	0	0	0	0					0	0	1	0	10	4.77796	1	5		6
60	0	2016	2016	0	3	0	0	0	0	1	1.2, 8	0	4	0	3	2.1	0	1	1	0	1	1	0	0	1	0	0	1	0	0	0	0	0	0					0	0	1	0	10	4.77796	1	5	15	7
71	0	1994	1994	0	25		0	1	1	0	8	3	3, 10	0	1	0	0	1	0	0	0	0	0	0	0	0	0	0	0	0	0	0	0	0					0	0	0	0	10	4.77796	1	5		9
61	0	2014	2016	0	3		0	0	0	1	2.1	16	0	0	2	1	0	0	1	0	0	0	0	0	0	0	0	0	0	0	0	0	0	0					0	0	0	0	10	4.77796	1	5		10
68	1	2009	2009	0	10	1	0	1	1	0	6.3	0	1.2	0	2	2.6	0	2.6	0	0	0	0	0	0	0	0	0	0	0	0	0	0	0	0					0	0	0	0	10	4.77796	1	5		10
76	0	2003	2004	0	15	1	0	1	1	0	0	9	8.1 , 9	0	1	1	0	0	0	0	0	0	0	0	1	0	2.6	0	0	0	0	0	0	0					0	0	0	0	3	4.77951	1	5		10
49	0	2012	2013	0	6	1	0	1	1	0	0	0	10	0	1	1	0	0	0	0	0	0	0	0	0	0	0	0	0	0	0	0	0	0					0	0	0	0	12	4.81713	1	5		10
66	0	2013	2016	0	3	0	0	1	1	0	1.2	16	4	0	1	2.1	0	0	0	0	1	1	0	0	0	0	0	0	0	0	0	0	0	0					0	0	1	0	4	4.82756	1	5		10
70	0	1991	1991	0	28		0	1	1	0	0	0	2, 4	0	3	2.1	2.2	1	0	0	1	1	0	1	3	0	1	2.1	0	0	2.2	0	0	1			1		1	0	2	1	21	4.83081	1	5	15	10
82	0	2016	2017	1	2	0	0	1	1	0	9	0	5, 9	0	3	1	0	1	2.1	0	1	1	0	0	1	0	2.3	0	0	0	0	0	0	0					0	0	1	0	9	4.83081	1	5		10
87	0	1993	1993	0	26		1	1	1	0	9	9	2	0	2	1	0	1	0	0	0	0	0	0	1	0	1	0	0	0	0	0	0	0					0	0	0	0	9	4.83081	1	5	15	10
71	1	2005	2005	0	14	1	0	1	1	0	0	16	0	0	2	0	2.1	1	0	0	1	1	0	0	2	0	0	1	0	0	0	0	2.2	0					0	0	1	0	9	4.83081	1	5	15	10
71	0	2014	2014	0	5	0	0	1	1	0	0	0	12	0	1	2.3	0	0	0	0	0	0	0	0	1	0	0	2.6	0	0	0	0	0	0					0	0	0	0	9	4.83081	1	5		7
71	0	2010	2011	0	8	0	0	0	0	1	1.2, 6.3, 8, 9	0	1, 2, 3, 4, 5, 9, 12	1	2	2.1	0	2.3	0	0	1	1	0	1	3	0	2.1	0	0	2.6	0	0	2.3	1				1	1	0	2	1	9	4.83081	1	5		10
52	0	1998	1998	0	21	0	0	1	1	0	1.2	0	1, 3	1	1	1	0	0	0	0	0	0	0	0	2	0	1	2.1	0	0	0	0	0	1			1		1	0	1	0	9	4.83081	1	5	15	9
41	0	2014	2014	0	5	0	0	0	0	1	0	0	4, 10, 12	0	2	2.1	0	2.6	0	0	1	1	0	0	0	0	0	0	0	0	0	0	0	0					0	0	1	0	9	4.83081	1	5		10
46	0	1986	1986	0	33	0	1	1	1	0	0	0	4, 10	0	2	1	0	2.3	0	0	0	0	0	0	0	0	0	0	0	0	0	0	0	0					0	0	0	0	9	4.83081	1	5		10
85	0	2009	2009	0	10		0	1	1	0	1.2, 3.2	0	1, 3, 8.2	1	2	2.3	0	2.3	0	0	0	0	0	0	0	0	0	0	0	0	0	0	0	0					0	0	0	0	9	4.83081	1	5		10
66	0	2005	2005	0	14		1	1	1	0	1.1, 6.1, 9.1	0	1	1	4	2.1	0	2.1	2.3	2.3	2	1	1	0	0	0	0	0	0	0	0	0	0	0					0	0	2	1	9	4.83081	1	5		10
84	1	1986	1986	0	33	0	0	1	1	0	1.1, 1.2, 9.1	16	1, 8.1, 9	1	2	0	1	2.6	0	0	0	0	0	0	0	0	0	0	0	0	0	0	0	0					0	0	0	0	9	4.83081	1	5		10
40	0	2015	2017	1	2		1	1	1	0	6.1	0	10	0	2	2.6	0	0	0	2.6	0	0	0	0	0	0	0	0	0	0	0	0	0	0					0	0	0	0	9	4.83081	1	5		7
59	1	2010	2008	0	11	0	0	1	1	0	0	12	3, 4, 10	0	2	2.1	0	2.2	0	0	1	1	0	1	4	2.5	0	2.3	2.6	1	0	0	0	0					0	0	1	0	18	4.84102	1	5	15	2
78	1	2008	2008	0	11	1	0	1	0	0	1.2, 1.3, 6.3	0	1, 2, 6, 12	1	2	2.3	0	0	2.6	0	0	0	0	0	0	0	0	0	0	0	0	0	0	0					0	0	0	0	18	4.89124	1	5		12
45	0	2015	2016	0	3	0	1	0	0	1	0	0	4	0	1	1	0	0	0	0	0	0	0	0	0	0	0	0	0	0	0	0	0	0					0	0	0	0	10	4.91467	1	5		3
71	0	1995	1995	0	24		0	1	1	0	0	0	2	0	1	1	0	0	0	0	0	0	0	0	1	0	2.6	0	0	0	0	0	0	0					0	0	0	0	7	4.93781	1	5		10
72	0	1998	2008	0	11	0	1	1	1	0	6.1, 9.1	0	10	0	2	1	0	0	1	0	0	0	0	0	0	0	0	0	0	0	0	0	0	0					0	0	0	0	17	4.94456	1	5		4
81	0	1995	1995	0	24		1	1	1	0	0	0	0	0	3	2.1	0	2.1	2.3	0	2	1	1	0	2	2.2	1	0	0	0	0	0	0	0					0	0	2	1	12	4.94698	1	5	15	6
72	0	1986	1986	0	33	0	1	1	1	0	0	11	1	1	1	1	0	0	0	0	0	0	0	0	2	0	1	2.1	0	0	0	0	0	1			1		1	0	1	0	22	4.95106	1	5	15	10
61	0	1966	1966	0	53		0	0	1	0	0	0	1	1	2	1	2.2	0	0	0	0	0	0	0	2	0	1	2.1	0	0	0	0	0	1			1		1	0	1	0	30	4.95943	1	5	15	5
29	0	2017	2018	1	1	0	1	0	1	0	0	0	0	0	1	0	0	1	0	0	0	0	0	0	1	0	0	2.1	0	0	0	0	0	1			1		1	0	1	0	16	4.95943	1	5		6
66	0	2004	2005	0	14	0	0	0	0	1	0	0	0	0	1	2.6	0	0	0	0	0	0	0	0	1	0	2.6	0	0	0	0	0	0	0					0	0	0	0	16	4.95943	1	5		4
65	0	1997	1997	0	22		0	1	1	0	0	16	1	1	3	2.3	0	2.2	1	0	0	0	0	0	1	0	2.2	1	0	0	0	0	0	0					0	0	0	0	16	4.95943	1	5	15	5
80	0	2005	2005	0	14		0	0	0	1	3.2, 6.1	2, 9, 12	4, 7.1	0	3	2.1	0	0	1	2.2	1	1	0	0	1	0	1	0	0	0	0	0	0	0					0	0	1	0	16	4.95943	1	5	15	5
64	0	2007	2009	0	10	1	1	1	1	0	1.2	0	1, 3, 9	1	2	2.3	0	2.3	0	0	0	0	0	0	2	0	0	0	0	0	0	2.2	0	0					0	0	0	0	16	4.95943	1	5	10	9
68	0	2008	2008	0	11	0	1	1	1	0	1.2, 9	0	1, 2, 3, 4, 8.1	1	3	1	0	2.1	0	2.3	1	1	0	0	0	0	0	0	0	0	0	0	0	0					0	0	1	0	16	4.95943	1	5	10	10
71	0	2012	2012	0	7	0	1	0	0	1	3.2	16	1, 10	1	1	2.6	0	0	0	0	0	0	0	0	0	0	0	0	0	0	0	0	0	0					0	0	0	0	16	4.95943	1	5	10	10
74	0	2005	2011	0	8	0	1	1	1	0	0	0	1, 3, 4, 5, 9	1	2	2.6	0	2.3	0	0	0	0	0	0	0	0	0	0	0	0	0	0	0	0					0	0	0	0	16	4.95943	1	5	10	10
52	1	2009	2010	0	9	0	0	0	0	1	0	0	5	0	1	1	0	0	0	0	0	0	0	0	0	0	0	0	0	0	0	0	0	0					0	0	0	0	16	4.95943	1	5	10	10
55	0	2009	2010	0	9		0	0	0	1	0	0	1	1	2	2.1	0	2.6	0	0	1	1	0	0	0	0	0	0	0	0	0	0	0	0					0	0	1	0	8	4.96167	1	5	10	10
72	0	2003	2003	0	16		0	1	1	0	0	0	1, 3, 4, 12	1	1	0	0	2.6	0	0	0	0	0	0	0	0	0	0	0	0	0	0	0	0					0	0	0	0	8	4.96167	1	5	10	10
68	0	2003	2003	0	16	1	0	1	1	0	6.1	16	3	0	2	0	2.3	2.6	0	0	0	0	0	0	0	0	0	0	0	0	0	0	0	0					0	0	0	0	8	4.96167	1	5	10	3
51	0	2009	2009	0	10	0	1	0	1		0	0	4	0	1	0	0	1	0	0	0	0	0	0	1	0	0	1	0	0	0	0	0	0					0	0	0	0	27	5.03418	1	5	15	2
50	0	1997	1997	0	22		0	1	1	0	1.2	3	1,3, 10, 12, 13	1	2	0	0	2.1	1	0	1	1	0	0	1	0	0	1	0	0	0	0	0	0					0	0	1	0	11	5.03418	1	5	15	3
49	1	2014	2016	0	3	0	0	0	1	0	0	0	0	0	1	1	0	0	0	0	0	0	0	0	1	0	0	0	0	0	1	0	0	0					0	0	0	0	11	5.03418	1	5	15	3
55	0	2002	2002	0	17		0	0	1	0	1.2, 1.3	0	7	0	3	2.1	0	2.1	2.1	0	2	1	1	0	1	0	0	0	0	1	0	0	0	0					0	0	2	1	11	5.03418	1	5	15	10
57	0	2008	2010	0	9	0	0	1	1	0	0	0	0	0	1	1	0	0	0	0	0	0	0	0	1	0	0	0	0	1	0	0	0	0					0	0	0	0	11	5.03418	1	5	15	10
68	0	1984	1984	0	35		0	0	0	1	0	0	1	1	2	1	0	0	1	0	0	0	0	0	1	0	1	0	0	0	0	0	0	0					0	0	0	0	11	5.03418	1	5	15	10
65	0	1997	1997	0	22	0	1	0	0	1	2.1	0	4, 10, 13	0	3	2.3	0	1	2.1	0	1	1	0	0	1	0	1	0	0	0	0	0	0	0					0	0	1	0	11	5.03418	1	5	15	10
55	1	2010	2012	0	7	0	1	1	1	0	6.1	0	1, 10, 12	1	1	0	0	2.1	0	0	1	1	0	0	0	0	0	0	0	0	0	0	0	0					0	0	1	0	11	5.03418	1	5	10	10
58	0	1996	1996	0	23	1	1	1	1	0	2.1	0	0	0	4	2.3	0	2.1	1	2.3	1	1	0	0	0	0	0	0	0	0	0	0	0	0					0	0	1	0	11	5.03418	1	5	10	10
62	0	2012	2014	0	5		0	1	1	0	0	0	1, 9	1	1	0	0	1	0	0	0	0	0	0	0	0	0	0	0	0	0	0	0	0					0	0	0	0	11	5.03418	1	5	10	10
68	0	2015	2017	1	2		0	1	1	0	2.1	0	3	0	1	0	0	1	0	0	0	0	0	0	0	0	0	0	0	0	0	0	0	0					0	0	0	0	11	5.03418	1	5	10	10
61	0	1996	1996	0	23		0	1	1	0	0	0	3, 9	0	2	2.6	0	0	0	26	0	0	0	0	0	0	0	0	0	0	0	0	0	0					0	0	0	0	11	5.03418	1	5	10	6
80	0	2014	2015	0	4	0	0	1	1	0	1.2	16	1, 2, 4, 10, 11	1	2	1	0	1	0	0	0	0	0	0	0	0	0	0	0	0	0	0	0	0					0	0	0	0	6	5.07599	1	5	10	10
52	0	1980	1980	0	39		0	1	1	0	1.1, 1.2	0	1, 2, 4, 10	1	3	2.3	0	2.1	2.3	0	1	1	0	1	3	0	2.1	2.1	0	1	0	0	0	2		1			1	1	3	1	4	5.08361	1	5	15	7
65	0	1996	1996	0	23		0	0	0	1	0	16	0	0	2	2.1	0	0	2.6	0	1	1	0	0	1	0	0	2.6	0	0	0	0	0	0					0	0	1	0	6	5.16946	1	5		8
62	1	2010	2010	0	9	1	0	1	1	0	0	0	3, 5	0	1	1	0	0	0	0	0	0	0	0	1	0	0	1	0	0	0	0	0	0					0	0	0	0	23	5.17311	1	5	15	8
68	0	2005	2006	0	13	1	0	1	1	0	0	0	0	0	1	2.3	0	0	0	0	0	0	0	0	1	0	2.6	0	0	0	0	0	0	0					0	0	0	0	16	5.17311	1	5		10
62	0	2008	2010	0	9	0	0	0	0	1	6.1, 8	0	12	0	2	0	0	1	2.3	0	0	0	0	0	2	0	1	2.1	0	0	0	0	0	1			1		1	0	1	0	16	5.17311	1	5	15	7
43	0	2003	2003	0	16	0	0	1	1	0	0	0	3, 10	0	2	2.1	0	0	2.6	0	1	1	0	0	1	0	0	2.1	0	0	1	0	0	1			1		1	0	2	1	16	5.17311	1	5	15	8
77	0	2009	2009	0	10		0	1	1	0	0	0	0	0	1	1	0	0	0	0	0	0	0	1	3	0	2.1	2.1	0	0	0	1	0	2		1			1	1	2	1	16	5.17311	1	5		8
91	1	1998	1998	0	21	1	0	1	0	0	3.2, 8	0	1, 4, 7.1, 8.2, 8.3	1	2	2.1	0	2.6	0	0	1	1	0	0	0	0	0	0	0	0	0	0	0	0					0	0	1	0	16	5.17311	1	5		10
37	1	2013	2013	0	6	1	0	0	0	1	1.2, 1.3, 3.1, 5	0	0	0	1	2.6	0	0	0	0	0	0	0	0	0	0	0	0	0	0	0	0	0	0					0	0	0	0	16	5.17311	1	5		9
60	1	2014	2014	0	5	0	0	1	1	0	1.2, 2.1	0	1	1	3	2.3	0	2.6	2.6	0	0	0	0	0	0	0	0	0	0	0	0	0	0	0					0	0	0	0	16	5.17311	1	5		10
59	0	2010	2012	0	7	0	1	1	1	0	0	9	10	0	2	2.6	0	2.6	0	0	0	0	0	0	0	0	0	0	0	0	0	0	0	0					0	0	0	0	16	5.17311	1	5		1
69	1	2016	2017	1	2	0	0	1	1	0	1.2	9	2	0	1	0	0	2.6	0	0	0	0	0	0	0	0	0	0	0	0	0	0	0	0					0	0	0	0	16	5.17311	1	5		10
89	0	2009	2017	1	2		0	0	0	1	1.2	0	1, 4, 9	1	2	2.6	0	2.6	0	0	0	0	0	0	0	0	0	0	0	0	0	0	0	0					0	0	0	0	10	5.19515	1	5		3
58	0	2013	2013	0	6	0	0	0	0	1	0	0	0	0	1	0	0	1	0	0	0	0	0	0	2	2.1	0	1	0	0	0	0	0	1			1		1	0	1	0	21	5.20582	1	5	15	3
58	0	2013	2013	0	6	1	1	1	1	0	0	0	4	0	3	1	2.1	2.2	0	0	1	1	0	0	2	0	2.1	1	0	0	0	0	0	1			1		1	0	2	1	20	5.23674	1	5	15	10
43	1	2012	2012	0	7	0	0	1	1	0	0	0	1	1	1	0	1	0	0	0	0	0	0	1	3	0	2.6	2.1	1	0	0	0	0	1				1	1	0	1	0	9	5.23674	1	5	15	10
58	0	2004	2004	0	15	0	1	1	0	0	1.4	0	5	0	1	1	0	0	0	0	0	0	0	0	2	0	2.6	2.1	0	0	0	0	0	1			1		1	0	1	0	9	5.23674	1	5		7
55	0	2000	2000	0	19		0	0	0	1	0	0	3	0	1	2.6	0	0	0	0	0	0	0	0	2	0	1	2.1	0	0	0	0	0	1			1		1	0	1	0	9	5.23674	1	5	15	10
66	1	2005	2006	0	13		0	0	0	1	0	0	4, 5	0	2	2.3	0	2.1	0	0	1	1	0	0	1	0	0	1	0	0	0	0	0	0					0	0	1	0	9	5.23674	1	5	15	4
73	0	2006	2006	0	13	0	0	0	0	1	0	0	3	0	1	1	0	0	0	0	0	0	0	0	1	0	0	1	0	0	0	0	0	0					0	0	0	0	9	5.23674	1	5	15	5
74	0	1980	1980	0	39		1	1	1	0	6.1	0	1, 3, 4	1	3	1	0	2.3	1	0	0	0	0	0	2	0	0	2.1	0	1	0	0	0	1			1		1	0	1	0	9	5.23674	1	5	15	2
71	1	2005	2006	0	13	0	0	1	0	0	0	0	1, 8.1	1	1	2.6	0	0	0	0	0	0	0	0	0	0	0	0	0	0	0	0	0	0					0	0	0	0	9	5.23674	1	5	10	6
46	0	2013	2014	0	5	0	1	0	0	1	0	0	4, 9, 13	0	3	1	0	2.3	2.3	0	0	0	0	0	0	0	0	0	0	0	0	0	0	0					0	0	0	0	9	5.23674	1	5	10	5
78	0	2002	2002	0	17		1	1	1	0	0	0	1, 7.1	1	2	1	0	1	0	0	0	0	0	0	0	0	0	0	0	0	0	0	0	0					0	0	0	0	9	5.23674	1	5	10	8
80	0	2008	2008	0	11	0	0	1	1	0	0	0	3, 5, 9	0	3	1	0	2.3	0	1	0	0	0	0	0	0	0	0	0	0	0	0	0	0					0	0	0	0	9	5.23674	1	5	10	9
81	1	2017	2017	1	2		0	1	1	0	1.2, 1.3	0	1	1	1	2.6	0	0	0	0	0	0	0	0	0	0	0	0	0	0	0	0	0	0					0	0	0	0	9	5.23674	1	5	10	10
86	1	2003	2004	0	15		0	0	0	1	6.1, 8, 9	2	0	0	2	1	0	2.3	0	0	0	0	0	0	1	0	0	1	0	0	0	0	0	0					0	0	0	0	18	5.32854	1	5	15	10
77	1	1991	1991	0	28	0	1	1	1	0	0	0	0	0	2	0	0	0	0	0	0	0	0	0	1	0	0	2.6	0	0	0	0	0	0					0	0	0	0	8	5.33197	1	5		10
67	0	2005	2005	0	14		1	1	1	0	6.3	3	8.1, 13	0	4	2.3	0	2.3	2.3	2.3	0	0	0	0	0	0	0	0	0	0	0	0	0	0					0	0	0	0	19	5.35312	1	5		5
63	0	2005	2008	0	11	1	0	1	1	0	9.1	0	1, 10	1	3	2.1	0	1	2.2	0	1	1	0	1	4	0	2.3	2.1	0	2.1	0	0	2.6	2		1			1	1	3	1	15	5.35395	1	5		8
72	0	1997	1997	0	22	0	1	1	1	0	0	0	0	0	1	0	0	1	0	0	0	0	0	0	1	0	0	0	0	0	0	0	1	0					0	0	0	0	8	5.35395	1	5	15	10
72	0	2008	2010	0	9	0	1	1	0	0	0	0	1, 5	1	1	0	0	0	0	2.3	0	0	0	0	2	0	2.6	2.1	0	0	0	0	0	1			1		1	0	1	0	8	5.35395	1	5		10
56	0	2013	2013	0	6	0	0	1	1	0	8	2	1, 3, 4	1	2	2.3	0	2.1	0	0	1	1	0	0	1	0	1	0	0	0	0	0	0	0					0	0	1	0	8	5.35395	1	5	15	10
78	0	1993	1993	0	26	0	0	0	0	1	8	0	1, 4	1	4	2.3	2.1	1	1	0	1	1	0	1	3	0	2.1	2.1	0	0	0	1	0	2		1			1	1	3	1	8	5.35395	1	5		10
73	0	1993	1993	0	26	0	0	1	1	0	0	8, 9	4	0	4	1	0	2.1	2.3	2.4	1	1	0	0	2	0	2.1	1	0	0	0	0	0	1			1		1	0	2	1	8	5.35395	1	5	15	10
52	0	2009	2013	0	6		1	1	1	0	0	0	1, 2, 5, 7.1	1	1	0	0	2.3	0	0	0	0	0	0	1	0	0	1	0	0	0	0	0	0					0	0	0	0	8	5.35395	1	5	15	10
58	1	2011	2011	0	8	1	0	1	1	0	6.3	0	1	1	4	2.1	0	2.2	2.1	2.2	2	1	1	0	1	0	0	0	0	0	0	2.3	0	0					0	0	2	1	8	5.35395	1	5		9
70	1	2002	2002	0	17	0	0	1	1	0	1.4, 8, 9.1	0	1, 2, 3, 8.1	1	3	2.1	0	2.2	1	0	1	1	0	0	0	0	0	0	0	0	0	0	0	0					0	0	1	0	8	5.35395	1	5		9
74	0	2010	2010	0	9	0	0	0	0	1	0	0	1, 4	1	1	2.1	0	0	0	0	1	1	0	0	1	0	0	2.6	0	0	0	0	0	0					0	0	1	0	8	5.35395	1	5		10
87	0	2004	2005	0	14	0	1	1	0	0	1.2, 3.2	0	1	1	3	2.3	0	2.6	2.3	0	0	0	0	0	0	0	0	0	0	0	0	0	0	0					0	0	0	0	8	5.35395	1	5		10
92	1	2004	2004	0	15	0	1	1	1	0	1.2	0	1, 2, 5, 8.1, 10	1	2	2.3	0	2.6	0	0	0	0	0	0	0	0	0	0	0	0	0	0	0	0					0	0	0	0	8	5.35395	1	5		10
72	0	2011	2016	0	3		0	1	1	0	9.1	11	1, 3, 4	1	2	1	0	1	0	0	0	0	0	0	0	0	0	0	0	0	0	0	0	0					0	0	0	0	8	5.35395	1	5		10
83	0	2007	2007	0	12	0	0	1	1	0	6.1	0	1, 3, 4	1	2	2.6	0	2.1	0	0	1	1	0	0	0	0	0	0	0	0	0	0	0	0					0	0	1	0	9	5.38056	1	5		6
68	0	2007	2007	0	12		1	0	0	1	0	0	1	1	1	1	0	0	0	0	0	0	0	0	1	0	0	1	0	0	0	0	0	0					0	0	0	0	22	5.38167	1	5	15	10
48	0	2005	2005	0	14		0	1	1	0	0	0	8.1	0	1	2.3	0	0	0	0	0	0	0	0	1	0	0	2.2	0	0	0	0	0	0					0	0	0	0	8	5.38167	1	5		10
77	1	2005	2005	0	14	0	0	0	0	1	0	16	0	0	1	2.1	0	0	0	0	1	1	0	0	1	0	1	0	0	0	0	0	0	0					0	0	1	0	8	5.38167	1	5	15	7
65	0	1992	1992	0	27	0	1	1	0	0	1.1, 1.2	3	3, 10	0	2	1	0	0	2.1	0	1	1	0	0	1	0	2.2	0	0	0	0	0	1	0					0	0	1	0	8	5.38167	1	5	15	10
81	1	1994	1994	0	25	0	0	1	1	0	1,2, 9	0	1, 3	1	1	1	0	0	0	0	0	0	0	0	2	0	1	2.1	0	0	0	0	0	1			1		1	0	1	0	8	5.38167	1	5	15	10
74	0	2015	2016	0	3	0	1	1	1	0	1.1, 1.2, 3.1	0	4, 6, 9	0	3	2.1	0	2.3	0	2.3	1	1	0	1	6	0	2.3	2.1	2.3	2.1	0	2.3	1	2		1			1	1	3	1	8	5.38167	1	5	15	1
68	0	2011	2011	0	8		0	0	0	1	0	0	10	0	2	2.3	0	2.1	0	0	2	1	1	0	0	0	0	0	0	0	0	0	0	0					0	0	2	1	8	5.38167	1	7.5		2
65	0	2012	2012	0	7		0	1	1	0	10	3	1	1	2	1	0	1	0	0	0	0	0	0	0	0	0	0	0	0	0	0	0	0					0	0	0	0	8	5.38167	1	7.5		6
79	0	1986	1986	0	33	0	0	0	0	1	0	0	3, 4	0	1	1	0	0	0	0	0	0	0	0	0	0	0	0	0	0	0	0	0	0					0	0	0	0	8	5.38167	1	7.5		2
79	0	2009	2010	0	9	1	0	1	1	0	8,9.1	0	1,4 , 9, 10	1	2	1	0	1	0	0	0	0	0	0	0	0	0	0	0	0	0	0	0	0					0	0	0	0	8	5.38167	1	7.5		2
57	0	2006	2008	0	11		0	1	1	0	1.2, 3.2, 8	0	1, 3, 7.1, 12	1	3	2.1	0	2.3	0	2.6	1	1	0	0	1	0	0	2.3	0	0	0	0	0	0					0	0	1	0	8	5.38167	1	7.5		7
55	0	2006	2007	0	12		0	1	1	0	6.1	0	0	0	2	2.5	0	2.5	0	0	0	0	0	0	0	0	0	0	0	0	0	0	0	0					0	0	0	0	12	5.39041	1	7.5		2
48	1	2001	2002	0	17	0	1	1	1	0	0	0	0	0	2	2.3	0	2.1	0	0	1	1	0	0	1	0	0	0	0	0	0	0	0	0					0	0	1	0	21	5.42819	1	7.5		2
78	1	2013	2013	0	6	0	1	1	1	0	1.2, 3.1, 6.1	9	1, 2, 4, 7.1, 8.1, 13	1	3	1	0	2.2	0	2.3	0	0	0	0	2	0	2.3	2.1	0	0	0	0	0	1			1		1	0	1	0	9	5.42819	1	7.5		10
74	0	2008	2010	0	9	0	0	1	1	0	0	0	0	0	1	1	0	0	0	0	0	0	0	0	1	0	0	2.6	0	0	0	0	0	0					0	0	0	0	9	5.42819	1	7.5		7
56	0	2007	2009	0	10	0	0	1	1	0	2.1	0	1, 2	1	2	1	0	1	0	0	0	0	0	0	1	0	1	0	0	0	0	0	0	0					0	0	0	0	9	5.42819	1	7.5	15	10
81	0	2005	2005	0	14	1	1	0	0	1	0	0	0	0	2	2.1	0	0	0	1	1	1	0	0	2	0	1	2.1	0	0	0	0	0	1			1		1	0	2	1	9	5.42819	1	7.5	15	9
62	0	2006	2009	0	10	1	0	1	1	0	1.2, 6.4	0	4, 9, 13	0	3	2.1	0	2.1	1	0	2	1	1	0	1	0	1	0	0	0	0	0	0	0					0	0	2	1	9	5.42819	1	7.5	15	8
81	1	2012	2012	0	7	1	0	0	0	1	0	12	1, 13	1	1	2.2	0	0	0	0	0	0	0	0	0	0	0	0	0	0	0	0	0	0					0	0	0	0	9	5.42819	1	7.5		10
38	0	2010	2011	0	8	1	0	1	0	0	2.3	8	13	0	1	0	0	2.6	0	0	0	0	0	0	0	0	0	0	0	0	0	0	0	0					0	0	0	0	9	5.42819	1	7.5	10	9
55	0	2008	2008	0	11	0	0	1	0	0	6.1	0	4	0	2	2.6	0	2.6	0	0	0	0	0	0	0	0	0	0	0	0	0	0	0	0					0	0	0	0	9	5.42819	1	7.5	10	9
75	1	1985	1985	0	34	1	0	1	1	0	1.2, 8	0	1, 8.2	1	2	2.6	0	2.6	0	0	0	0	0	0	0	0	0	0	0	0	0	0	0	0					0	0	0	0	9	5.42819	1	7.5	10	9
78	1	2005	2006	0	13	0	1	1	1	0	1.2, 2.2, 3.2, 10	2, 9, 16	1	1	2	2.1	0	1	0	0	1	1	0	0	1	0	0	2.3	0	0	0	0	0	0					0	0	1	0	9	5.42819	1	7.5	10	10
81	1	2012	2012	0	7	0	1	1	1	0	9.2	0	1, 2, 8.1	1	1	2.6	0	0	0	0	0	0	0	0	0	0	0	0	0	0	0	0	0	0					0	0	0	0	9	5.42819	1	7.5	10	10
59	1	2013	2014	0	5	0	0	0	0	1	0	0	3, 4, 6	0	3	2.3	0	2.3	2.6	0	0	0	0	0	0	0	0	0	0	0	0	0	0	0					0	0	0	0	11	5.44627	1	7.5		10
73	1	2003	2003	0	16	0	0	1	1	0	0	9	1, 3, 12, 13	1	2	2.3	0	2.1	0	0	1	1	0	1	4	0	0	2.1	0	0	0	2.1	2.3	2		1			1	1	3	1	24	5.47515	1	7.5		10
45	1	1992	1992	0	27	0	0	1	1	0	0	0	1, 3, 4, 5, 9, 10	1	1	1	0	0	0	0	0	0	0	0	2	0	1	2.3	0	0	0	0	0	0					0	0	0	0	10	5.47515	1	7.5	15	10
70	0	2011	2012	0	7	0	1	1	1	0	0	0	0	0	1	0	0	2.2	0	0	0	0	0	0	1	0	0	2.6	0	0	0	0	0	0					0	0	0	0	10	5.47515	1	7.5		10
43	0	2014	2014	0	5	0	0	0	0	1	0	0	0	0	2	1	0	0	1	0	0	0	0	0	1	0	0	2.6	0	0	0	0	0	0					0	0	0	0	10	5.47515	1	7.5		10
46	0	2002	2002	0	17		0	1	1	0	0	0	1, 2, 8.1, 6	1	2	2.5	0	1	0	0	0	0	0	0	1	0	0	0	0	1	0	0	0	0					0	0	0	0	10	5.47515	1	7.5	15	10
58	0	2006	2006	0	13	0	0	1	1	0	0	0	1, 3, 4	1	2	1	0	0	2.3	0	0	0	0	1	3	0	2.1	2.1	0	0	0	0	1	2	1				1	1	2	1	10	5.47515	1	7.5	15	10
79	1	2013	2014	0	5	1	0	1	1	0	0	0	1, 8.1	1	2	2.6	0	2.1	0	0	1	1	0	0	0	0	0	0	0	0	0	0	0	0					0	0	1	0	10	5.47515	1	7.5		2
83	0	2011	2011	0	8	0	0	1	1	0	6.1	0	1, 3, 10, 12	1	2	1	0	1	0	0	0	0	0	0	0	0	0	0	0	0	0	0	0	0					0	0	0	0	10	5.47515	1	7.5		2
60	1	2009	2009	0	10		0	0	0	1	1.1, 8	9, 16	1, 8.1, 12, 13	1	3	2.1	0	2.3	1	0	1	1	0	0	0	0	0	0	0	0	0	0	0	0					0	0	1	0	10	5.47515	1	7.5		10
21	0	2014	2015	0	4	0	0	1	1	0	7	0	1,2,5,6	1	2	0	0	1	2.1	0	1	1	0	0	1	0	0	2.6	0	0	0	0	0	0					0	0	1	0	28	5.4794	1	7.5		10
45	0	2007	2004	0	15	0	0	1	1	0	1.1,1.3	12	1, 8.2	1	2	2.2	0	1	0	0	0	0	0	0	1	0	0	1	0	0	0	0	0	0					0	0	0	0	29	5.54438	1	7.5	15	10
67	0	2006	2006	0	13	0	0	0	0	1	0	0	0	0	2	2.2	0	0	0	1	0	0	0	0	2	0	0	0	0	2.3	0	0	1	0					0	0	0	0	21	5.58482	1	7.5	15	10
64	0	2010	2012	0	7		1	0	0	1	0	0	1, 10	1	1	0	0	2.3	0	0	0	0	0	0	0	0	0	0	0	0	0	0	0	0					0	0	0	0	11	5.59277	1	7.5		7
48	0	2000	2000	0	19	1	0	1	1	0	0	0	3, 4	0	2	1	0	1	0	0	0	0	0	0	1	0	0	1	0	0	0	0	0	0					0	0	0	0	26	5.60262	1	7.5	15	7
57	0	1992	1992	0	27		0	0	0	1	0	0	0	0	1	0	0	0	0	0	0	0	0	0	2	0	1	2.1	0	0	0	0	0	1			1		1	0	1	0	14	5.60262	1	7.5	15	10
60	0	2007	2007	0	12	1	1	1	1	0	0	0	13	0	2	2.1	0	1	0	0	1	1	0	0	2	0	2.1	2.1	0	0	0	0	0	2	1				1	1	3	1	14	5.60262	1	7.5		10
51	0	1999	1999	0	20		0	1	0	0	1.2	0	6	0	3	2.1	0	2.1	1	0	2	1	1	0	1	0	0	1	0	0	0	0	0	0					0	0	2	1	14	5.60262	1	7.5	15	10
52	0	2009	2013	0	6		0	1	1	0	0	0	1, 3, 9	1	1	0	0	2.3	0	0	0	0	0	0	2	0	2.1	0	2.6	0	0	0	0	1				1	1	0	1	0	14	5.60262	1	7.5		10
70	0	2009	2009	0	10	1	0	1	1	0	10	0	12	0	2	2.3	0	1	0	0	0	0	0	0	2	0	2.1	1	0	0	0	0	0	1			1		1	0	1	0	14	5.60262	1	7.5	15	10
33	0	2000	2000	0	19	0	0	0	0	1	0	0	9	0	4	2.1	0	2.6	2.1	2.3	2	1	1	0	1	0	2.1	0	0	0	0	0	0	1			1		1	0	3	1	14	5.60262	1	7.5		10
62	0	2004	2004	0	15	0	0	1	1	0	0	0	0	0	1	1	0	0	0	0	0	0	0	0	0	0	0	0	0	0	0	0	0	0					0	0	0	0	14	5.60262	1	7.5		10
64	0	1990	1990	0	29	1	0	1	1	0	0	0	1, 3	1	2	2.1	0	2.6	0	0	1	1	0	0	2	0	0	2.1	0	0	0	2.6	0	1				1	1	0	2	1	14	5.60262	1	7.5		10
68	1	2001	2001	0	18	1	0	1	1	0	1.2, 6.1, 9.1	0	5, 10, 12	0	2	1	0	2.3	0	0	0	0	0	0	1	0	0	2.3	0	0	0	0	0	0					0	0	0	0	14	5.60262	1	7.5		10
72	0	2005	2007	0	12		1	1	0	0	0	0	1, 9, 10	1	2	1	0	2.3	0	0	0	0	0	0	0	0	0	0	0	0	0	0	0	0					0	0	0	0	14	5.60262	1	7.5		10
91	1	1970	1970	0	49		0	0	0	1	3.2	0	1, 4, 13	1	3	2.4	0	2.3	2.6	0	0	0	0	0	0	0	0	0	0	0	0	0	0	0					0	0	0	0	13	5.6359	1	7.5		6
73	0	2008	2009	0	10	0	1	0	0	1	0	0	3, 4	0	3	2.3	0	2.1	1	0	1	1	0	0	2	0	0	1	0	0	2.3	0	0	0					0	0	1	0	12	5.64417	1	7.5	15	5
57	0	2004	2005	0	14	0	0	1	0	0	8	0	1	1	4	2.1	0	2.6	2.3	2.6	1	1	0	0	0	0	0	0	0	0	0	0	0	0					0	0	1	0	12	5.64417	1	7.5		7
74	0	2002	2006	0	13	0	1	1	1	0	0	0	1, 3	1	1	1	0	1	0	0	0	0	0	0	1	0	0	2.1	0	0	0	0	0	1			1		1	0	1	0	10	5.71218	1	7.5		5
57	1	2015	2018	1	1	0	0	0	0	1	2.2, 9	4, 9, 11	1 4, 6, 9	1	3	2.6	0	2.2	2.3	0	0	0	0	0	2	0	2.6	0	0	0	0	2.6	0	0					0	0	0	0	12	5.71505	1	7.5		10
73	0	2004	2004	0	15		0	1	1	0	1.1, 1.2	1	1, 3, 4, 10	1	2	1	0	1	0	0	0	0	0	0	1	0	2.3	0	0	0	0	0	0	0					0	0	0	0	12	5.71505	1	7.5		6
44	0	2007	2006	0	13	0	0	1	1	0	0	0	1, 4	1	1	1	0	0	0	0	0	0	0	0	1	0	1	0	0	0	0	0	0	0					0	0	0	0	36	5.72141	1	7.5	15	9
76	0	2002	2006	0	13		0	1	1	0	6.3	0	1, 3	1	4	2.1	0	2.3	2.3	1	1	1	0	0	1	0	0	2.3	0	0	0	0	0	0					0	0	1	0	11	5.73346	1	7.5		10
81	0	2000	2003	0	16	0	0	1	1	0	9	9	1, 8.2, 10	1	3	1	2.2	1	0	0	0	0	0	1	3	0	0	2.1	0	1	0	0	2.4	1			1		1	0	1	0	28	5.77972	1	7.5	15	10
59	0	2011	2016	0	3	0	0	1	1	0	0	0	1	1	1	1	0	0	0	0	0	0	0	0	1	0	0	1	0	0	0	0	0	0					0	0	0	0	13	5.77972	1	7.5	15	10
66	0	2013	2013	0	6	0	0	1	1	0	9	0	0	0	2	2.1	0	1	0	0	1	1	0	0	1	0	0	1	0	0	0	0	0	0					0	0	1	0	13	5.77972	1	7.5	15	10
76	0	2006	2006	0	13		0	1	1	0	0	0	0	0	2	0	0	1	0	1	0	0	0	0	1	0	0	1	0	0	0	0	0	0					0	0	0	0	13	5.77972	1	7.5	15	8
41	1	1996	1996	0	23	0	0	0	0	1	0	0	3	0	2	1	0	2.3	0	0	0	0	0	0	1	0	1	0	0	0	0	0	0	0					0	0	0	0	13	5.77972	1	7.5	15	9
79	0	1988	1988	0	31	0	0	1	1	0	1.3, 6.1	0	1, 3, 4, 5, 7.1, 13	1	2	0	0	2.1	1	0	1	1	0	0	2	0	0	2.1	0	0	0	1	0	1				1	1	0	2	1	13	5.77972	1	7.5	10	10
40	0	2012	2013	0	6	0	1	1	1	0	8	0	0	0	3	2.3	0	1	2.3	0	0	0	0	0	0	0	0	0	0	0	0	0	0	0					0	0	0	0	13	5.77972	1	7.5	10	10
72	0	2011	2012	0	7	1	0	1	1	0	0	0	1, 5, 10	1	2	1	0	1	0	0	0	0	0	0	0	0	0	0	0	0	0	0	0	0					0	0	0	0	13	5.77972	1	7.5	10	10
59	0	2010	2012	0	7	0	1	1	1	0	6.5	1, 9	0	0	1	0	0	1	0	0	0	0	0	0	0	0	0	0	0	0	0	0	0	0					0	0	0	0	13	5.77972	1	7.5	10	9
89	0	2009	2009	0	10		0	1	1	0	0	0	1, 10	1	1	2.6	0	0	0	0	0	0	0	0	0	0	0	0	0	0	0	0	0	0					0	0	0	0	13	5.77972	1	7.5		2
42	0	2012	2013	0	6	0	0	1	1	0	0	0	10	0	2	0	0	2.2	0	2.2	0	0	0	0	1	0	0	1	0	0	0	0	0	0					0	0	0	0	38	5.80811	1	10	10	8
67	1	2011	2011	0	8	0	0	1	1	0	1.2, 6.1	0	9	0	1	0	0	1	0	0	0	0	0	0	0	0	0	0	0	0	0	0	0	0					0	0	0	0	6	5.84296	1	10		10
42	0	1998	1998	0	21	0	0	1	0	0	1.2, 3.1, 8	7	4	0	1	2.3	0	1	1	0	0	0	0	0	2	0	2.3	0	0	0	0	0	1	0					0	0	0	0	31	5.84543	1	10	15	4
39	0	2004	2004	0	15	0	1	0	1	0	0	3, 16	1	1	2	2.1	1	0	0	0	1	1	0	0	2	0	2.1	0	0	0	0	1	0	1				1	1	0	2	1	15	5.84543	1	10		9
63	0	2014	2014	0	5		1	1	1	0	0	0	0	0	1	1	0	0	0	0	0	0	0	0	1	0	0	2.6	0	0	0	0	0	0					0	0	0	0	15	5.84543	1	10		10
56	0	2002	2006	0	13	1	0	0	1	0	1.2	16	0	0	2	1	0	1	0	0	0	0	0	0	1	0	0	1	0	0	0	0	0	0					0	0	0	0	15	5.84543	1	10	15	10
80	0	2001	2001	0	18	1	1	0	1	0	2.1, 1.2, 1.1	0	1	1	2	2.3	0	1	0	0	0	0	0	0	1	0	0	1	0	0	0	0	0	0					0	0	0	0	15	5.84543	1	10	15	7
56	0	2007	2007	0	12	1	1	1	1	0	1.3	0	4, 9	0	1	0	0	1	0	0	0	0	0	0	1	0	2.6	0	0	0	0	0	0	0					0	0	0	0	15	5.84543	1	10	10	10
62	0	1995	1995	0	24		0	0	0	1	9.1	0	1, 5	1	3	2.1	0	2.6	2.3	0	1	1	0	0	0	0	0	0	0	0	0	0	0	0					0	0	1	0	15	5.84543	1	10	10	6
77	0	2016	2017	1	2	1	0	1	1	0	1.2, 2.1	0	1, 4, 10	1	2	1	0	1	0	0	0	0	0	0	0	0	0	0	0	0	0	0	0	0					0	0	0	0	15	5.84543	1	10	10	7
68	0	2008	2008	0	11	0	0	1	1	0	1.2	0	1	1	2	0	1	2.3	0	0	0	0	0	0	0	0	0	0	0	0	0	0	0	0					0	0	0	0	15	5.84543	1	10	10	10
42	0	2012	2012	0	7		0	1	1	0	6.1	0	12	0	2	2.6	0	2.6	0	0	0	0	0	0	0	0	0	0	0	0	0	0	0	0					0	0	0	0	15	5.84543	1	10	10	10
66	1	2003	2003	0	16	1	0	1	1	0	1.2	0	1, 9	1	2	2.6	0	2.6	0	0	0	0	0	0	0	0	0	0	0	0	0	0	0	0					0	0	0	0	14	5.89595	1	10	10	9
53	0	2006	2008	0	11		0	1	1	0	0	0	1, 4, 5	1	1	0	0	2.1	0	0	1	1	0	0	1	0	0	0	0	1	0	0	0	0					0	0	1	0	15	5.94875	1	10	15	10
65	0	2010	2013	0	6	1	0	1	1	0	9	0	5	0	1	1	0	0	0	0	0	0	0	0	1	0	2.6	0	0	0	0	0	0	0					0	0	0	0	14	5.95471	1	10	10	10
80	0	2005	2007	0	12	0	0	1	1	0	1.2	0	10	0	1	0	0	2.3	0	0	0	0	0	0	1	0	0	1	0	0	0	0	0	0					0	0	0	0	17	6.01445	1	10	15	2
26	0	2016	2016	0	3		0	1	1	0	0	0	0	0	1	1	0	0	0	0	0	0	0	0	0	0	0	0	0	0	0	0	0	0					0	0	0	0	17	6.01445	1	10	10	10
68	0	1992	1992	0	27	1	0	1	0	0	0	9	3, 13	0	3	2.1	0	2.1	1	0	2	1	1	0	2	0	2.2	1	0	0	0	0	0	0					0	0	2	1	31	6.02334	1	10	15	3
47	0	1996	1996	0	23	1	0	1	0	0	8, 9	0	4, 5, 10	0	2	2.3	0	1	0	0	0	0	0	0	1	0	0	1	0	0	0	0	0	0					0	0	0	0	15	6.02334	1	10	15	10
75	0	2004	2007	0	12		0	0	0	1	0	0	1.3	1	2	0	0	0	0	0	0	0	0	0	1	0	1	0	0	0	0	0	0	0					0	0	0	0	15	6.02334	1	10	15	10
61	0	2003	2005	0	14		0	1	1	0	0	0	0	0	2	2.3	0	0	0	1	0	0	0	0	2	0	2.6	2.1	0	0	0	0	0	1			1		1	0	1	0	15	6.02334	1	10	10	5
66	1	2008	2005	0	14	0	0	1	1	0	3.1	8	3	0	1	1	0	0	0	0	0	0	0	0	1	0	0	0	0	1	0	0	0	0					0	0	0	0	15	6.02334	1	10	15	10
57	0	1998	1998	0	21	1	1	1	1	0	2.1, 6.1	0	1	1	3	2.3	0	2.6	2.1	0	1	1	0	0	1	0	0	2.6	0	0	0	0	0	0					0	0	1	0	15	6.02334	1	10	10	9
73	0	1997	1997	0	22	0	1	1	1	0	0	9	10, 13	0	3	2.3	0	2.3	2.3	0	0	0	0	0	1	0	0	2.3	0	0	0	0	0	0					0	0	0	0	15	6.02334	1	10	10	7
64	0	2011	2011	0	8		0	0	0	1	1.2. 1.5, 3.1, 6.3, 8	16	1, 7.1, 10, 11	1	2	2.3	0	0	1	0	0	0	0	0	0	0	0	0	0	0	0	0	0	0					0	0	0	0	15	6.02334	1	10	10	2
63	1	2010	2010	0	9	0	0	1	0	0	0	0	8.1, 10	0	3	2.3	1	0	2.6	0	0	0	0	0	0	0	0	0	0	0	0	0	0	0					0	0	0	0	15	6.02334	1	10	10	2
87	1	2005	2005	0	14		0	1	1	0	3.2, 8	0	1, 4, 8.2	1	2	2.1	0	2.1	0	0	2	1	1	0	1	0	0	2.3	0	0	0	0	0	0					0	0	2	1	15	6.02334	1	10	10	10
58	0	1988	1988	0	31	0	0	1	1	0	0	0	1	1	2	1	0	0	0	2.3	0	0	0	0	1	0	0	2.3	0	0	0	0	0	0					0	0	0	0	35	6.07059	1	10	10	2
46	0	2007	2008	0	11	0	0	1	1	0	0	0	1, 2,3, 8.1, 6	1	3	2.3	2.1	2.6	0	0	1	1	0	0	1	0	2.6	0	1	0	0	0	0	0					0	0	1	0	32	6.10816	1	10	10	3
65	0	2004	2006	0	13		1	1	1	0	0	0	0	0	1	1	0	0	0	0	0	0	0	0	1	0	1	0	0	0	0	0	0	0					0	0	0	0	16	6.10816	1	10	15	2
43	0	2010	2011	0	8	1	1	1	1	0	0	0	0	0	2	1	0	1	0	0	0	0	0	0	1	0	0	0	0	0	0	2.1	0	1				1	1	0	1	0	16	6.10816	1	10	10	10
74	1	1990	1990	0	29		1	1	1	0	8	16	1, 3, 4, 8.1	1	1	1	0	0	0	0	0	0	0	0	1	0	0	1	0	0	0	0	0	0					0	0	0	0	16	6.10816	1	10	15	7
56	0	1996	1996	0	23		0	1	1	0	1.2	12	7.1, 8.1, 8.2	0	1	1	0	0	0	0	0	0	0	0	1	0	0	0	0	0	0	1	0	0					0	0	0	0	16	6.10816	1	10	10	10
77	0	2006	2006	0	13		1	1	1	0	1.3	16	1	1	2	1	0	0	0	2.1	1	1	0	1	3	0	0	2.1	0	0	0	2.1	0	2		1			1	1	3	1	16	6.10816	1	10	10	10
83	0	1997	1997	0	22		0	1	1	0	1.2	0	1, 3, 4, 6, 7.1, 8.3	1	2	2.6	0	2.1	0	0	1	1	0	0	1	0	0	2.3	0	0	0	0	0	0					0	0	1	0	16	6.10816	1	10	10	10
78	0	1996	1996	0	23		0	0	0	1	1.1, 3.1	0	3, 4, 5, 9, 10, 13	0	2	0	0	2.3	2.3	0	0	0	0	0	0	0	0	0	0	0	0	0	0	0					0	0	0	0	16	6.10816	1	10	10	10
37	0	1994	1994	0	25	0	0	0	0	1	0	0	4, 10, 13	0	3	2.1	0	2.6	2.6	0	1	1	0	0	0	0	0	0	0	0	0	0	0	0					0	0	1	0	16	6.10816	1	10	10	10
63	0	1990	1990	0	29	0	1	1	1	0	1.3, 1.5	3	1, 5	1	4	2.3	2.1	2.6	2.6	0	1	1	0	0	0	0	0	0	0	0	0	0	0	0					0	0	1	0	16	6.10816	1	10	10	5
86	1	2010	2010	0	9		0	0	0	1	2.1	0	1, 2, 6, 8.1	1	2	2.6	0	2.3	0	0	0	0	0	0	0	0	0	0	0	0	0	0	0	0					0	0	0	0	10	6.24212	1	10	10	2
67	0	2009	2009	0	10	0	0	1	1	0	6.1	0	1, 12	1	2	1	0	2.1	0	0	1	1	0	0	2	0	0	1	0	0	0	0	2.1	1			1		1	0	2	1	30	6.25607	1	10	15	10
50	0	2003	2004	0	15	1	0	1	1	0	0	14	0	0	1	2.3	0	0	0	0	0	0	0	0	1	0	0	2.6	0	0	0	0	0	0					0	0	0	0	36	6.84712	1	10	10	4
61	0	2006	2011	0	8		0	1	1	0	8	0	1, 4, 10, 5, 7.1	1	2	1	0	2.2	0	0	0	0	0	0	2	0	1	2.1	0	0	0	0	0	1			1		1	0	1	0	18	6.84712	1	10	15	10
76	N	2007	2010	0	9	0	0	1	1	0	6.1	0	0	0	3	2.1	0	2.1	1	0	2	1	1	0	1	0	0	0	0	1	0	0	0	0					0	0	2	1	18	6.84712	1	10	15	10
78	0	2004	2005	0	14	0	1	1	1	0	0	0	1.3, 4	0	3	1	0	2.2	1	0	0	0	0	1	3	0	2.1	2.1	0	1	0	0	0	2		1			1	1	2	1	18	6.84712	1	10	15	10
71	0	1998	1998	0	21	0	0	0	0	1	0	0	1	1	4	2.1	0	2.3	2.3	2.3	1	1	0	0	2	0	0	1	0	0	0	0	2.3	0					0	0	1	0	18	6.84712	1	10	15	10
75	1	2003	2004	0	15	0	0	1	0	0	1.4, 3.2	0	1, 2, 10, 12	1	2	2.3	0	0	0	2.3	0	0	0	0	1	0	2.6	0	0	0	0	0	0	0					0	0	0	0	18	6.84712	1	10	10	5
63	0	1976	1976	0	43	0	1	0	0	1	0	0	1, 3, 4, 9	1	2	2.1	0	2.3	0	0	1	1	0	0	1	0	0	2.3	0	0	0	0	0	0					0	0	1	0	18	6.84712	1	10	10	2
77	0	2003	2003	0	16	0	0	0	0	1	9.1	9	2, 5	0	3	2.2	0	2.3	1	0	0	0	0	0	0	0	0	0	0	0	0	0	0	0					0	0	0	0	18	6.84712	1	10	10	7
64	0	2012	2012	0	7		0	1	1	0	0	0	5	0	2	1	0	2.3	0	0	0	0	0	0	0	0	0	0	0	0	0	0	0	0					0	0	0	0	18	6.84712	1	10	10	10
85	0	1991	1991	0	28	0	0	1	1	0	1.2, 2.1, 3.2, 5	0	1, 3	1	2	2.3	0	2.6	0	0	0	0	0	0	0	0	0	0	0	0	0	0	0	0					0	0	0	0	18	6.84712	1	10	10	10
75	1	2006	2007	0	12	1	0	0	0	1	0	16	4	0	1	2.3	0	0	0	0	0	0	0	1	5	0	0	2.1	1	2.1	0	2.2	0	3		1			1	1	3	1	16	6.96255	1	10	15	10
																								#NAME?	1.01114
																								#NAME?	1.05887

## Sheet: Foglio2
LEGEND
MANIFESTAZIONI EXTRA-ARTICOLARI	COMORBIDITA'	OTHER AUTOIMMUNE DISEASES	Therapy DMARDS/BIOLOGIC
LUNG: 1	HYPERTENSION: 1	AUTOIMMUNE GASTRITIS: 1	0 --> NEVER
PLEURITIS 1.1	DYABETES: 2	AUTOIMMUNE PANCREATITIS: 2	1 --> ONGOING
ILD 1.2	OSTEOPOROSIS: 3	SJOGREN: 3	2 --> WITHDRAWAL FOR:
NODULAR LUNG 1.3	ANEMIA: 4	SLE: 4	2.1 INEFFICACY
LUNG FIBROSIS 1.4	EPATOPATHY: 5	SSC: 5	2.2 ADVERSE REACTION
PULMONARY HYPERTENSION 1.5	NEFROPATHY: 6	MORFEA 5.1	2.3 INTOLERANCE
SKIN: 2	COAGULOPATHY: 7	SISTEMIC SCLEROSIS 5.2	2.4 INFECTIOUS
RHEUMATOID NODULES: 2.1	THROMBOSIS LEG 7.1	DERMATOMIOSITIS: 6	2.5 REMISSION
ULCERS: 2.2	MACE: 8	APS: 7	2.6 UNKNOWN
LIVEDO RETICULARIS: 2.3	IMA: 8.1	CELIAC: 8
HEART: 3	STROKE: 8.2	PSORIASIS: 9
PERICARDITIS: 3.1	POLMONARY EMBOLISM: 8.3	MULTIPLE SCLEROSIS: 10
ARHITMIA:3.2	CANCER: 9	TYPE I DYABETES: 11
KIDNEY: 4	GASTRESOPHAGEAL REFLUX: 10	CROHN/UC: 12
SNC: 5	FIBROMYALGIA:11	BEHCET: 13
EYE: 6	DEPRESSION: 12	MIASTENIA GRAVIS: 14
SICCA SYNDROME 6.1	GASTROPATHY: 13	SPA: 15
UVEITIS 6.2		ALLERGOPATHY: 16
RETINITIS: 6.3
IRIDOCYCLITIS: 6.4
EPISCLERITIS: 6.5
VASCULITIS: 7
HAEMATOLOGIC: 8
SNP: 9
TUNNEL CARPAL SYNDROME 9.1
SENSITIVE POLINEUROPATHY 9.2
RAYNAUD:10
